# Supplementary material for: Taxus yunnanensis genome offers insights into gymnosperm phylogeny and taxol production
Source: Commun Biol. 2021 Oct 20;4:1203. doi: 10.1038/s42003-021-02697-8 (PMC8528922; doi:10.1038/s42003-021-02697-8)
Supplement: Supplementary file 3 — Supplementary Data [file 42003_2021_2697_MOESM3_ESM.xlsx]

## Sheet: Supplementary Data 1
Supplementary Data 1. Gene family clustering in 14 species.
Gene family id	total genes number	Azolla filiculoides	Arabidopsis thaliana	Ginkgo biloba	Oryza sativa	Pinus taeda	Selaginella moellendorffii	Vitis vinifera	Anthoceros punctatus	Amborella trichopoda	Gnetum montanum	Nymphaea colorata	Picea abies	Sequoiadendron giganteum	Taxus yunnanensis	species number
Plant_1	1199	0	0	0	1199	0	0	0	0	0	0	0	0	0	0	1
Plant_2	946	0	0	0	946	0	0	0	0	0	0	0	0	0	0	1
Plant_3	759	0	0	0	0	0	0	0	759	0	0	0	0	0	0	1
Plant_4	686	0	0	1	676	8	0	0	0	0	0	0	0	0	1	4
Plant_5	650	0	0	0	650	0	0	0	0	0	0	0	0	0	0	1
Plant_6	628	0	0	0	628	0	0	0	0	0	0	0	0	0	0	1
Plant_7	619	0	0	0	0	0	0	0	0	0	0	0	619	0	0	1
Plant_8	577	0	0	0	577	0	0	0	0	0	0	0	0	0	0	1
Plant_9	566	0	0	0	566	0	0	0	0	0	0	0	0	0	0	1
Plant_10	551	0	0	0	0	525	0	0	0	0	0	0	2	0	24	3
Plant_11	551	0	0	0	551	0	0	0	0	0	0	0	0	0	0	1
Plant_12	537	0	1	1	0	1	0	30	0	0	0	0	3	498	3	7
Plant_13	536	0	0	0	524	0	0	10	0	2	0	0	0	0	0	3
Plant_14	461	1	0	0	0	0	0	0	460	0	0	0	0	0	0	2
Plant_15	416	0	0	0	416	0	0	0	0	0	0	0	0	0	0	1
Plant_16	405	0	0	0	405	0	0	0	0	0	0	0	0	0	0	1
Plant_17	395	0	0	0	0	0	0	0	0	0	0	0	395	0	0	1
Plant_18	382	0	0	0	382	0	0	0	0	0	0	0	0	0	0	1
Plant_19	379	0	0	0	0	0	0	0	379	0	0	0	0	0	0	1
Plant_20	376	0	0	0	371	0	0	5	0	0	0	0	0	0	0	2
Plant_21	358	0	0	0	358	0	0	0	0	0	0	0	0	0	0	1
Plant_22	351	0	0	0	0	0	0	0	0	0	0	351	0	0	0	1
Plant_23	347	0	0	0	0	0	0	0	0	0	0	0	347	0	0	1
Plant_24	346	0	0	0	0	0	0	0	0	0	0	346	0	0	0	1
Plant_25	320	0	0	0	318	1	0	1	0	0	0	0	0	0	0	3
Plant_26	314	9	19	7	29	20	38	56	50	12	5	1	5	41	22	14
Plant_27	304	8	15	18	18	65	39	26	8	14	8	15	14	44	12	14
Plant_28	301	0	0	143	0	1	0	0	0	0	0	1	0	3	153	5
Plant_29	300	0	0	0	1	0	0	0	0	0	0	0	0	294	5	3
Plant_30	293	0	0	0	293	0	0	0	0	0	0	0	0	0	0	1
Plant_31	291	0	0	0	0	0	0	0	291	0	0	0	0	0	0	1
Plant_32	283	0	0	0	0	0	0	0	283	0	0	0	0	0	0	1
Plant_33	282	0	0	0	0	0	0	0	0	0	0	282	0	0	0	1
Plant_34	277	0	0	0	0	1	0	0	0	0	0	275	1	0	0	3
Plant_35	271	270	0	0	0	0	0	0	1	0	0	0	0	0	0	2
Plant_36	270	10	19	26	14	55	31	16	9	9	12	9	21	24	15	14
Plant_37	266	0	0	0	260	0	0	2	3	0	0	0	0	0	1	4
Plant_38	256	2	0	3	190	12	0	0	1	0	0	43	0	2	3	8
Plant_39	252	0	0	7	19	46	0	20	0	2	0	126	7	18	7	9
Plant_40	240	0	0	1	5	0	0	8	0	0	0	224	0	1	1	6
Plant_41	236	0	0	0	236	0	0	0	0	0	0	0	0	0	0	1
Plant_42	227	0	0	0	0	0	0	0	0	0	1	226	0	0	0	2
Plant_43	225	0	0	0	0	224	0	0	0	0	0	0	1	0	0	2
Plant_44	221	0	0	0	221	0	0	0	0	0	0	0	0	0	0	1
Plant_45	214	0	8	21	20	45	0	11	0	4	19	21	6	35	24	11
Plant_46	210	0	0	0	210	0	0	0	0	0	0	0	0	0	0	1
Plant_47	200	0	0	5	152	17	0	23	0	0	0	0	0	3	0	5
Plant_48	196	11	10	9	15	15	27	17	10	13	18	10	7	24	10	14
Plant_49	193	0	0	0	0	0	0	0	0	0	0	193	0	0	0	1
Plant_50	190	0	0	0	190	0	0	0	0	0	0	0	0	0	0	1
Plant_51	187	0	2	0	2	28	0	2	0	1	0	148	2	1	1	9
Plant_52	185	0	0	0	0	0	0	0	184	0	0	0	0	0	1	2
Plant_53	184	0	0	0	184	0	0	0	0	0	0	0	0	0	0	1
Plant_54	183	1	2	15	140	3	0	2	1	0	0	2	4	8	5	11
Plant_55	182	0	0	107	1	30	0	3	2	1	0	3	33	1	1	10
Plant_56	181	0	0	2	0	0	0	0	0	0	0	0	0	140	39	3
Plant_57	176	0	0	39	9	1	0	2	0	0	0	1	26	66	32	8
Plant_58	173	0	0	0	173	0	0	0	0	0	0	0	0	0	0	1
Plant_59	165	1	40	5	29	9	2	12	12	1	8	37	2	6	1	14
Plant_60	164	0	0	160	0	2	0	0	0	0	0	0	2	0	0	3
Plant_61	160	0	0	0	0	0	0	0	0	0	0	0	160	0	0	1
Plant_62	158	0	0	89	7	6	0	0	0	11	0	11	24	8	2	8
Plant_63	158	1	1	4	15	31	20	8	0	4	1	19	12	26	16	13
Plant_64	155	0	7	2	17	39	0	44	0	0	0	10	6	21	9	9
Plant_65	152	7	9	13	19	47	2	9	2	6	3	8	5	16	6	14
Plant_66	152	0	5	11	0	0	0	105	0	0	0	24	0	3	4	6
Plant_67	152	0	0	0	0	0	0	0	0	0	150	0	0	1	1	3
Plant_68	151	0	0	2	0	13	0	0	0	1	0	129	0	2	4	6
Plant_69	150	0	0	0	0	0	0	0	150	0	0	0	0	0	0	1
Plant_70	150	0	0	0	0	37	0	0	0	0	0	1	7	104	1	5
Plant_71	146	0	2	0	2	0	0	140	0	0	0	2	0	0	0	4
Plant_72	146	0	0	0	0	0	0	0	0	0	0	0	146	0	0	1
Plant_73	145	0	0	0	145	0	0	0	0	0	0	0	0	0	0	1
Plant_74	144	0	0	0	0	0	0	0	144	0	0	0	0	0	0	1
Plant_75	142	0	0	0	0	0	0	0	142	0	0	0	0	0	0	1
Plant_76	141	6	0	0	0	0	0	0	135	0	0	0	0	0	0	2
Plant_77	141	0	0	0	0	138	0	0	0	0	0	0	1	1	1	4
Plant_78	140	0	0	0	0	0	0	0	0	0	0	0	0	1	139	2
Plant_79	138	0	0	0	0	137	0	0	0	0	0	0	0	1	0	2
Plant_80	137	1	0	1	0	0	4	0	1	0	0	0	0	0	130	5
Plant_81	135	0	0	0	0	0	0	0	135	0	0	0	0	0	0	1
Plant_82	133	0	11	25	32	30	0	9	0	1	1	3	1	14	6	11
Plant_83	131	0	13	27	38	7	0	18	0	15	0	6	3	1	3	10
Plant_84	130	0	0	0	130	0	0	0	0	0	0	0	0	0	0	1
Plant_85	130	0	0	0	0	0	130	0	0	0	0	0	0	0	0	1
Plant_86	129	0	0	0	0	0	0	1	0	1	0	126	0	1	0	4
Plant_87	128	1	4	7	18	41	6	10	0	4	1	9	3	13	11	13
Plant_88	127	7	3	21	3	9	15	18	0	3	4	1	1	14	28	13
Plant_89	127	0	127	0	0	0	0	0	0	0	0	0	0	0	0	1
Plant_90	127	0	0	112	0	13	0	0	0	0	0	0	0	2	0	3
Plant_91	127	0	0	0	0	0	0	0	0	0	0	0	2	125	0	2
Plant_92	126	17	12	8	7	9	13	9	5	7	9	7	6	9	8	14
Plant_93	125	7	13	4	23	6	31	18	0	2	1	9	3	2	6	13
Plant_94	125	0	0	0	0	1	0	0	0	0	0	0	0	3	121	3
Plant_95	124	0	0	0	124	0	0	0	0	0	0	0	0	0	0	1
Plant_96	123	0	0	12	1	24	5	15	0	3	33	0	9	13	8	10
Plant_97	122	0	0	0	0	0	0	0	0	0	0	122	0	0	0	1
Plant_98	121	1	5	2	16	18	10	7	4	5	7	17	8	5	16	14
Plant_99	120	0	0	0	0	0	0	0	0	118	0	0	2	0	0	2
Plant_100	119	0	0	0	0	117	0	0	0	0	0	0	1	0	1	3
Plant_101	119	0	0	0	0	0	0	0	0	119	0	0	0	0	0	1
Plant_102	118	0	3	3	5	38	0	17	0	11	9	4	3	17	8	11
Plant_103	118	0	0	0	0	0	0	0	0	118	0	0	0	0	0	1
Plant_104	117	0	10	4	13	25	0	17	0	19	3	2	4	7	13	11
Plant_105	117	0	0	0	117	0	0	0	0	0	0	0	0	0	0	1
Plant_106	116	4	5	11	15	17	15	16	0	4	3	4	4	13	5	13
Plant_107	115	9	4	7	3	22	16	14	0	2	10	4	6	8	10	13
Plant_108	114	0	1	0	113	0	0	0	0	0	0	0	0	0	0	2
Plant_109	114	0	14	4	9	5	2	36	0	6	0	19	3	3	13	11
Plant_110	114	0	0	0	0	0	0	0	0	0	0	0	114	0	0	1
Plant_111	113	1	2	2	0	1	94	1	1	1	2	2	3	2	1	13
Plant_112	112	0	0	1	0	0	0	0	0	0	1	0	1	107	2	5
Plant_113	110	0	0	0	0	0	0	0	110	0	0	0	0	0	0	1
Plant_114	110	0	0	0	0	0	0	1	109	0	0	0	0	0	0	2
Plant_115	109	0	101	0	1	0	0	6	0	0	0	0	0	0	1	4
Plant_116	108	7	10	9	9	8	10	10	1	8	9	9	7	6	5	14
Plant_117	108	0	108	0	0	0	0	0	0	0	0	0	0	0	0	1
Plant_118	106	0	0	0	0	0	0	0	0	0	0	106	0	0	0	1
Plant_119	106	0	0	2	102	0	0	2	0	0	0	0	0	0	0	3
Plant_120	105	5	4	10	8	14	6	8	7	6	2	5	6	6	18	14
Plant_121	104	8	4	3	14	13	7	3	36	3	3	0	2	3	5	13
Plant_122	104	1	0	92	0	1	0	1	0	0	0	0	0	1	8	6
Plant_123	104	0	0	0	0	0	0	0	0	0	0	3	0	1	100	3
Plant_124	103	4	5	1	31	4	0	3	0	14	1	35	3	1	1	12
Plant_125	103	6	3	9	7	16	0	11	8	8	2	6	4	14	9	13
Plant_126	103	0	0	1	93	2	0	0	0	1	0	2	0	2	2	7
Plant_127	103	0	0	0	103	0	0	0	0	0	0	0	0	0	0	1
Plant_128	102	0	0	0	102	0	0	0	0	0	0	0	0	0	0	1
Plant_129	99	0	0	19	14	11	0	1	1	31	3	1	14	1	3	11
Plant_130	99	0	0	0	98	0	0	0	0	0	0	1	0	0	0	2
Plant_131	98	0	1	17	4	14	2	15	0	1	0	17	2	15	10	11
Plant_132	98	0	8	2	21	15	0	14	0	0	7	14	4	2	11	10
Plant_133	98	0	0	0	0	0	0	0	0	0	0	98	0	0	0	1
Plant_134	97	0	6	12	0	30	0	15	0	5	0	6	1	19	3	9
Plant_135	97	0	0	0	25	2	0	0	0	0	0	64	0	6	0	4
Plant_136	95	0	0	95	0	0	0	0	0	0	0	0	0	0	0	1
Plant_137	95	0	0	0	95	0	0	0	0	0	0	0	0	0	0	1
Plant_138	95	0	0	0	0	0	0	0	0	0	0	0	95	0	0	1
Plant_139	94	0	2	2	5	0	2	4	0	1	0	55	0	3	20	9
Plant_140	94	0	0	7	0	77	0	0	0	0	0	0	1	2	7	5
Plant_141	94	0	0	0	94	0	0	0	0	0	0	0	0	0	0	1
Plant_142	93	0	0	0	93	0	0	0	0	0	0	0	0	0	0	1
Plant_143	93	0	1	1	86	0	0	1	0	1	1	0	1	1	0	8
Plant_144	93	0	0	4	0	28	3	0	2	0	13	0	8	21	14	8
Plant_145	93	0	0	0	0	0	0	0	0	0	0	0	0	4	89	2
Plant_146	92	0	0	0	0	0	0	0	0	0	0	0	0	92	0	1
Plant_147	92	1	0	0	0	0	0	0	0	0	0	0	0	0	91	2
Plant_148	92	0	0	0	0	0	0	0	0	0	0	0	0	92	0	1
Plant_149	92	0	0	0	80	0	0	1	0	0	0	11	0	0	0	3
Plant_150	92	0	0	0	0	0	0	0	0	0	0	0	92	0	0	1
Plant_151	92	0	0	0	0	0	0	0	0	0	0	0	0	92	0	1
Plant_152	91	9	0	0	0	0	0	0	82	0	0	0	0	0	0	2
Plant_153	91	0	0	41	0	0	0	0	1	0	0	0	0	2	47	4
Plant_154	91	0	0	4	0	84	2	0	0	0	1	0	0	0	0	4
Plant_155	91	0	0	91	0	0	0	0	0	0	0	0	0	0	0	1
Plant_156	90	0	0	90	0	0	0	0	0	0	0	0	0	0	0	1
Plant_157	89	0	0	0	0	0	0	0	89	0	0	0	0	0	0	1
Plant_158	89	0	1	0	88	0	0	0	0	0	0	0	0	0	0	2
Plant_159	87	3	8	9	10	1	4	6	2	9	5	7	5	5	13	14
Plant_160	87	0	0	0	0	13	0	0	0	0	0	0	1	61	12	4
Plant_161	86	2	3	4	7	12	8	5	16	10	2	0	4	6	7	13
Plant_162	86	3	3	17	8	3	10	10	1	3	2	1	2	12	11	14
Plant_163	86	0	0	0	0	0	0	0	0	0	0	86	0	0	0	1
Plant_164	85	1	19	6	1	4	0	52	0	0	0	0	1	1	0	8
Plant_165	85	0	0	0	0	0	0	0	85	0	0	0	0	0	0	1
Plant_166	85	0	0	20	0	5	9	0	0	3	0	0	1	27	20	7
Plant_167	85	0	0	0	2	0	0	0	0	0	83	0	0	0	0	2
Plant_168	85	0	0	85	0	0	0	0	0	0	0	0	0	0	0	1
Plant_169	84	84	0	0	0	0	0	0	0	0	0	0	0	0	0	1
Plant_170	84	4	11	7	9	5	4	9	4	5	5	6	6	5	4	14
Plant_171	84	0	0	84	0	0	0	0	0	0	0	0	0	0	0	1
Plant_172	84	0	0	0	84	0	0	0	0	0	0	0	0	0	0	1
Plant_173	83	0	6	12	4	24	7	8	2	6	2	4	3	5	0	12
Plant_174	82	0	1	0	3	1	28	24	0	10	4	8	0	3	0	9
Plant_175	82	2	7	5	7	12	12	7	9	4	3	6	3	3	2	14
Plant_176	82	0	11	6	9	7	0	10	0	0	11	4	2	20	2	10
Plant_177	82	0	17	0	21	0	0	26	0	14	0	4	0	0	0	5
Plant_178	82	0	0	1	0	0	0	0	0	0	0	81	0	0	0	2
Plant_179	82	0	0	1	0	0	0	0	0	0	0	0	1	79	1	4
Plant_180	82	0	0	4	70	3	0	0	0	0	0	4	0	1	0	5
Plant_181	82	0	0	0	0	80	0	0	0	0	0	0	2	0	0	2
Plant_182	81	0	1	11	4	16	0	10	3	1	3	3	4	14	11	12
Plant_183	81	0	5	2	9	6	4	9	6	11	4	7	9	5	4	13
Plant_184	81	0	5	1	8	22	8	16	2	3	1	3	3	8	1	13
Plant_185	81	0	0	0	0	0	0	0	0	0	80	0	0	0	1	2
Plant_186	80	2	3	5	2	24	20	5	0	1	9	2	1	2	4	13
Plant_187	80	0	0	0	0	0	0	80	0	0	0	0	0	0	0	1
Plant_188	80	0	0	0	80	0	0	0	0	0	0	0	0	0	0	1
Plant_189	78	72	0	0	0	1	0	0	0	0	0	0	1	3	1	5
Plant_190	78	0	0	0	78	0	0	0	0	0	0	0	0	0	0	1
Plant_191	77	3	11	8	6	8	4	10	2	5	3	5	4	3	5	14
Plant_192	77	1	10	4	14	9	3	13	3	3	1	7	4	2	3	14
Plant_193	77	0	0	43	0	2	0	2	0	0	0	0	0	20	10	5
Plant_194	77	0	0	0	77	0	0	0	0	0	0	0	0	0	0	1
Plant_195	77	0	0	0	0	77	0	0	0	0	0	0	0	0	0	1
Plant_196	76	0	1	1	8	17	0	1	23	1	3	7	2	9	3	12
Plant_197	76	10	2	6	0	12	11	6	5	2	9	0	3	9	1	12
Plant_198	76	0	73	0	0	0	0	3	0	0	0	0	0	0	0	2
Plant_199	76	0	0	0	1	0	0	74	0	1	0	0	0	0	0	3
Plant_200	76	0	0	0	0	0	0	0	0	0	0	0	76	0	0	1
Plant_201	75	0	0	1	0	73	0	0	0	0	0	0	0	0	1	3
Plant_202	75	0	2	5	2	11	0	5	1	2	31	0	4	9	3	11
Plant_203	75	0	0	37	0	0	0	0	0	0	0	0	0	0	38	2
Plant_204	75	0	0	74	0	0	0	0	0	0	0	0	0	1	0	2
Plant_205	75	0	0	0	0	74	0	0	0	0	0	0	0	0	1	2
Plant_206	75	0	0	0	0	0	0	75	0	0	0	0	0	0	0	1
Plant_207	74	3	12	3	6	10	4	2	1	4	13	3	3	9	1	14
Plant_208	74	0	0	0	0	0	0	0	74	0	0	0	0	0	0	1
Plant_209	74	0	0	0	72	0	0	2	0	0	0	0	0	0	0	2
Plant_210	74	0	0	0	0	0	0	0	0	0	0	0	0	74	0	1
Plant_211	73	0	4	1	26	19	2	3	0	1	7	4	6	0	0	10
Plant_212	73	0	9	4	6	10	0	5	0	4	4	10	3	12	6	11
Plant_213	73	6	6	8	6	13	8	2	5	2	3	5	3	5	1	14
Plant_214	73	1	12	4	5	4	0	7	0	3	2	6	1	9	19	12
Plant_215	73	0	0	0	0	8	0	0	0	0	0	0	0	8	57	3
Plant_216	72	11	3	2	5	7	2	12	4	6	6	3	2	3	6	14
Plant_217	72	0	0	0	0	0	0	0	13	0	2	0	0	0	57	3
Plant_218	72	2	2	11	16	7	7	3	2	1	0	10	3	6	2	13
Plant_219	72	0	1	10	9	0	0	24	0	11	0	8	0	4	5	8
Plant_220	72	2	0	4	0	16	6	0	2	2	10	0	3	25	2	10
Plant_221	72	0	6	5	5	3	0	4	0	5	5	15	1	20	3	11
Plant_222	72	0	1	0	71	0	0	0	0	0	0	0	0	0	0	2
Plant_223	72	0	0	17	0	1	0	0	0	0	31	0	0	4	19	5
Plant_224	72	0	0	0	0	0	0	0	0	0	0	72	0	0	0	1
Plant_225	72	0	0	3	0	23	0	0	0	0	11	0	5	22	8	6
Plant_226	72	0	0	0	0	0	0	0	0	0	0	0	0	62	10	2
Plant_227	71	1	5	1	10	2	14	14	1	1	7	7	2	2	4	14
Plant_228	71	6	5	7	3	14	6	6	1	3	4	6	6	2	2	14
Plant_229	71	0	1	0	70	0	0	0	0	0	0	0	0	0	0	2
Plant_230	71	0	0	49	0	10	0	0	0	0	0	0	12	0	0	3
Plant_231	71	0	0	0	0	71	0	0	0	0	0	0	0	0	0	1
Plant_232	70	0	9	5	6	9	6	3	5	0	11	2	4	4	6	12
Plant_233	70	0	3	0	0	1	0	61	0	4	0	0	0	1	0	5
Plant_234	70	0	0	69	0	0	0	0	0	0	0	0	0	0	1	2
Plant_235	70	0	0	0	0	0	0	0	0	0	0	0	0	1	69	2
Plant_236	69	2	3	2	1	4	40	1	0	1	1	3	1	4	6	13
Plant_237	69	3	4	5	16	1	3	4	2	6	2	9	2	2	10	14
Plant_238	69	2	2	7	5	14	18	3	5	2	2	3	4	1	1	14
Plant_239	69	0	68	0	0	0	1	0	0	0	0	0	0	0	0	2
Plant_240	69	0	67	0	1	0	0	0	0	0	0	1	0	0	0	3
Plant_241	69	0	0	0	0	0	0	0	0	0	0	0	0	68	1	2
Plant_242	68	0	0	0	0	68	0	0	0	0	0	0	0	0	0	1
Plant_243	67	0	8	5	8	4	7	6	0	7	6	8	2	1	5	12
Plant_244	67	1	1	5	12	22	2	2	3	2	1	2	2	8	4	14
Plant_245	67	6	13	7	6	2	4	8	1	4	5	5	2	1	3	14
Plant_246	67	1	5	5	10	2	4	4	0	2	2	14	1	9	8	13
Plant_247	67	6	4	4	9	11	4	5	1	2	1	5	5	5	5	14
Plant_248	67	0	2	11	4	23	0	0	0	0	0	1	4	3	19	8
Plant_249	67	0	1	0	19	0	0	45	0	1	0	1	0	0	0	5
Plant_250	67	0	0	0	0	0	0	0	0	0	0	67	0	0	0	1
Plant_251	67	0	0	0	0	0	0	0	0	0	0	67	0	0	0	1
Plant_252	67	0	0	0	0	0	0	0	0	0	0	67	0	0	0	1
Plant_253	66	3	5	1	3	9	9	3	4	0	4	1	3	6	15	13
Plant_254	66	0	1	0	19	0	0	44	0	0	0	0	1	0	1	5
Plant_255	66	7	4	5	7	1	7	13	2	4	4	4	4	3	1	14
Plant_256	66	1	1	7	0	17	11	2	1	1	0	4	2	14	5	12
Plant_257	66	0	0	0	0	0	0	0	66	0	0	0	0	0	0	1
Plant_258	66	0	9	0	23	0	0	28	0	0	0	6	0	0	0	4
Plant_259	66	0	0	0	0	2	0	0	0	0	64	0	0	0	0	2
Plant_260	65	1	4	4	19	7	1	9	2	3	0	4	4	6	1	13
Plant_261	65	2	0	1	0	23	8	0	13	0	1	0	5	12	0	8
Plant_262	65	0	0	0	0	0	65	0	0	0	0	0	0	0	0	1
Plant_263	64	1	5	6	6	22	6	5	2	0	2	1	2	3	3	13
Plant_264	64	1	2	5	5	7	17	2	8	3	2	3	4	3	2	14
Plant_265	64	1	2	1	1	1	2	1	1	2	1	2	3	45	1	14
Plant_266	64	1	1	7	7	10	0	4	0	2	1	2	6	13	10	12
Plant_267	64	0	0	0	8	0	0	0	0	0	0	56	0	0	0	2
Plant_268	63	63	0	0	0	0	0	0	0	0	0	0	0	0	0	1
Plant_269	63	2	2	2	3	9	10	2	0	2	18	1	3	3	6	13
Plant_270	63	3	6	5	4	7	2	4	1	2	8	3	6	6	6	14
Plant_271	63	0	0	63	0	0	0	0	0	0	0	0	0	0	0	1
Plant_272	63	0	0	63	0	0	0	0	0	0	0	0	0	0	0	1
Plant_273	63	0	0	1	0	0	0	0	0	0	0	62	0	0	0	2
Plant_274	62	8	0	0	23	2	0	0	5	0	0	0	0	2	22	6
Plant_275	62	49	0	9	0	2	0	0	2	0	0	0	0	0	0	4
Plant_276	62	5	3	7	4	17	2	3	0	3	2	5	5	4	2	13
Plant_277	62	0	0	0	0	0	0	0	0	0	50	0	0	3	9	3
Plant_278	62	0	62	0	0	0	0	0	0	0	0	0	0	0	0	1
Plant_279	62	0	3	4	13	10	0	6	0	8	0	5	3	5	5	10
Plant_280	62	0	0	62	0	0	0	0	0	0	0	0	0	0	0	1
Plant_281	62	0	0	0	62	0	0	0	0	0	0	0	0	0	0	1
Plant_282	61	2	1	9	9	14	1	7	2	2	5	2	3	3	1	14
Plant_283	61	2	5	10	6	4	4	5	3	0	0	1	6	4	11	12
Plant_284	61	1	0	2	4	9	8	5	2	1	5	0	4	12	8	12
Plant_285	61	1	2	7	0	16	4	4	3	1	7	1	4	8	3	13
Plant_286	61	0	0	0	61	0	0	0	0	0	0	0	0	0	0	1
Plant_287	61	0	0	0	26	1	0	32	0	0	0	0	0	1	1	5
Plant_288	61	0	0	61	0	0	0	0	0	0	0	0	0	0	0	1
Plant_289	61	0	0	0	0	0	0	0	0	0	0	0	0	60	1	2
Plant_290	60	2	2	3	3	9	17	1	3	1	2	3	5	7	2	14
Plant_291	60	2	8	2	6	5	2	5	2	2	3	11	4	7	1	14
Plant_292	60	1	5	1	9	2	4	15	0	1	2	16	1	0	3	12
Plant_293	60	0	4	2	1	23	0	6	0	3	3	10	1	4	3	11
Plant_294	60	4	6	2	7	3	11	4	3	5	2	6	3	2	2	14
Plant_295	60	0	0	1	13	7	5	5	0	3	0	8	4	6	8	10
Plant_296	60	0	0	0	0	0	0	0	0	0	0	0	0	60	0	1
Plant_297	60	0	0	60	0	0	0	0	0	0	0	0	0	0	0	1
Plant_298	60	0	0	0	0	60	0	0	0	0	0	0	0	0	0	1
Plant_299	60	0	0	0	0	0	0	0	0	0	0	0	0	60	0	1
Plant_300	59	0	3	6	3	0	6	3	0	2	1	14	0	5	16	10
Plant_301	59	1	1	1	1	44	2	1	2	1	0	2	1	1	1	13
Plant_302	59	3	6	1	4	11	4	8	1	3	3	4	3	5	3	14
Plant_303	59	1	2	8	5	10	2	7	1	5	6	1	3	7	1	14
Plant_304	59	0	1	3	7	9	16	5	1	6	3	0	1	6	1	12
Plant_305	59	0	4	4	6	5	6	7	1	2	1	4	3	12	4	13
Plant_306	59	0	8	3	3	5	0	4	0	4	4	4	5	3	16	11
Plant_307	59	0	2	2	8	0	4	2	0	0	0	9	2	9	21	9
Plant_308	59	0	0	59	0	0	0	0	0	0	0	0	0	0	0	1
Plant_309	59	0	0	0	0	0	0	0	0	0	0	0	59	0	0	1
Plant_310	58	0	0	2	2	11	37	1	0	0	0	1	2	1	1	9
Plant_311	58	2	5	4	8	7	4	12	0	1	8	0	2	2	3	12
Plant_312	58	1	6	5	7	4	1	6	1	4	5	4	5	5	4	14
Plant_313	58	2	2	1	2	1	39	2	1	2	1	1	2	1	1	14
Plant_314	58	0	15	1	15	7	0	8	0	5	0	0	2	4	1	9
Plant_315	58	0	0	0	0	0	0	0	0	0	0	0	0	55	3	2
Plant_316	58	0	0	48	0	4	0	0	0	0	0	0	5	0	1	4
Plant_317	58	0	0	0	53	0	0	0	0	0	0	4	0	1	0	3
Plant_318	58	0	0	0	58	0	0	0	0	0	0	0	0	0	0	1
Plant_319	58	0	0	0	0	3	0	0	0	0	0	0	55	0	0	2
Plant_320	57	5	1	6	1	12	4	3	1	1	1	4	2	11	5	14
Plant_321	57	4	7	4	6	5	8	5	0	2	3	4	4	3	2	13
Plant_322	57	2	16	11	7	0	0	17	0	0	0	2	1	0	1	8
Plant_323	57	1	3	14	5	13	0	4	0	2	1	3	9	2	0	11
Plant_324	57	0	1	0	0	2	0	50	0	2	0	0	0	2	0	5
Plant_325	57	0	0	0	0	0	0	0	57	0	0	0	0	0	0	1
Plant_326	57	0	3	6	3	9	2	3	1	3	2	4	3	13	5	13
Plant_327	57	0	19	0	0	0	0	37	0	0	0	1	0	0	0	3
Plant_328	57	0	0	0	0	0	0	0	0	0	0	0	57	0	0	1
Plant_329	57	0	0	0	0	51	0	0	0	0	0	0	6	0	0	2
Plant_330	57	0	0	0	0	1	0	0	0	0	0	0	0	0	56	2
Plant_331	56	8	1	5	0	21	0	1	6	1	2	0	3	6	2	11
Plant_332	56	7	4	5	5	3	6	3	2	4	3	3	5	3	3	14
Plant_333	56	4	7	3	8	3	3	7	1	5	4	6	2	1	2	14
Plant_334	56	0	5	2	6	10	2	4	0	1	7	1	8	2	8	12
Plant_335	56	0	2	2	6	0	4	4	0	3	1	13	1	2	18	11
Plant_336	56	0	1	13	26	2	0	7	0	0	0	6	0	1	0	7
Plant_337	56	0	0	12	0	22	0	0	0	0	13	0	1	7	1	6
Plant_338	56	0	0	53	0	0	0	0	0	0	3	0	0	0	0	2
Plant_339	56	0	1	43	0	7	0	1	0	0	0	0	3	0	1	6
Plant_340	56	0	2	0	4	0	0	44	0	1	0	5	0	0	0	5
Plant_341	56	0	0	0	0	0	0	53	0	2	0	0	0	0	1	3
Plant_342	56	0	0	0	0	0	0	0	0	0	1	0	0	55	0	2
Plant_343	55	5	3	3	4	6	10	4	6	2	2	2	3	3	2	14
Plant_344	55	3	3	2	2	19	4	3	5	2	4	3	1	2	2	14
Plant_345	55	4	5	4	2	5	4	19	1	1	4	2	1	2	1	14
Plant_346	55	0	10	4	8	3	0	8	2	4	10	1	3	1	1	12
Plant_347	55	0	1	2	0	0	16	7	5	2	0	1	0	20	1	9
Plant_348	55	0	2	4	3	16	0	5	0	6	1	3	5	8	2	11
Plant_349	55	0	0	0	0	0	27	0	0	0	0	0	0	28	0	2
Plant_350	55	0	0	55	0	0	0	0	0	0	0	0	0	0	0	1
Plant_351	54	0	1	1	5	1	0	2	30	1	4	5	1	2	1	12
Plant_352	54	53	0	0	0	1	0	0	0	0	0	0	0	0	0	2
Plant_353	54	4	1	9	2	15	2	2	1	1	1	3	6	5	2	14
Plant_354	54	0	1	0	0	6	0	1	0	10	27	1	3	1	4	9
Plant_355	54	2	8	4	5	3	4	8	3	3	2	3	3	4	2	14
Plant_356	54	0	0	0	0	0	0	0	54	0	0	0	0	0	0	1
Plant_357	54	0	0	0	0	0	0	0	54	0	0	0	0	0	0	1
Plant_358	54	0	0	1	0	0	0	0	0	0	0	0	2	49	2	4
Plant_359	54	0	0	44	0	0	0	0	0	7	0	3	0	0	0	3
Plant_360	54	0	8	0	22	0	0	23	0	0	0	0	1	0	0	4
Plant_361	54	0	0	0	0	0	0	0	0	6	45	0	0	0	3	3
Plant_362	54	0	0	0	54	0	0	0	0	0	0	0	0	0	0	1
Plant_363	53	4	6	2	5	3	6	5	1	3	4	5	3	4	2	14
Plant_364	53	2	4	4	6	9	2	5	0	2	4	2	8	4	1	13
Plant_365	53	4	3	8	1	3	10	2	1	2	2	3	3	7	4	14
Plant_366	53	2	1	2	1	6	2	2	1	1	2	1	6	3	23	14
Plant_367	53	0	3	7	2	11	0	11	0	1	0	3	2	10	3	10
Plant_368	53	0	0	15	0	0	5	0	0	0	0	1	0	3	29	5
Plant_369	53	0	0	0	0	52	0	0	0	0	0	0	1	0	0	2
Plant_370	53	0	0	0	0	0	0	0	0	0	0	0	0	53	0	1
Plant_371	52	2	1	3	3	9	13	2	5	1	4	1	1	5	2	14
Plant_372	52	4	4	3	3	11	0	5	1	3	3	2	6	4	3	13
Plant_373	52	6	5	2	9	2	3	4	1	2	1	3	8	4	2	14
Plant_374	52	2	2	3	2	6	8	2	2	2	2	3	6	7	5	14
Plant_375	52	3	7	3	3	9	4	3	2	3	4	3	4	3	1	14
Plant_376	52	0	2	3	8	0	4	3	1	1	1	12	0	7	10	11
Plant_377	52	4	2	3	1	3	9	10	2	5	2	4	1	2	4	14
Plant_378	52	5	8	4	5	3	2	5	1	3	3	3	4	3	3	14
Plant_379	52	4	3	5	5	4	7	3	3	4	2	5	1	3	3	14
Plant_380	52	2	2	4	6	11	4	4	1	1	4	4	2	5	2	14
Plant_381	52	4	2	4	3	0	2	19	1	2	5	0	0	1	9	11
Plant_382	52	0	1	5	0	11	0	9	0	12	0	5	5	0	4	8
Plant_383	52	0	1	0	0	3	0	0	0	0	0	0	1	11	36	5
Plant_384	52	0	3	14	3	4	0	2	0	2	2	4	2	2	14	11
Plant_385	52	0	0	9	0	20	0	0	0	0	7	0	3	0	13	5
Plant_386	52	0	1	4	0	26	0	4	0	1	2	0	1	12	1	9
Plant_387	52	0	0	0	0	0	0	0	0	0	49	0	0	2	1	3
Plant_388	52	0	0	0	52	0	0	0	0	0	0	0	0	0	0	1
Plant_389	52	0	0	0	52	0	0	0	0	0	0	0	0	0	0	1
Plant_390	51	3	4	2	4	6	1	13	1	2	1	4	4	3	3	14
Plant_391	51	2	1	3	1	12	2	2	1	2	1	1	3	10	10	14
Plant_392	51	4	3	2	3	11	4	5	3	3	1	3	3	3	3	14
Plant_393	51	3	1	6	2	3	7	6	1	1	7	3	2	4	5	14
Plant_394	51	3	6	2	1	14	4	4	1	2	1	3	3	5	2	14
Plant_395	51	8	6	6	6	5	6	3	1	1	3	2	1	1	2	14
Plant_396	51	5	7	3	4	4	2	4	1	2	3	4	6	2	4	14
Plant_397	51	0	0	0	1	1	0	1	0	0	41	0	0	2	5	6
Plant_398	51	2	4	2	2	7	8	4	3	2	3	3	5	4	2	14
Plant_399	51	1	3	4	2	11	0	15	0	4	0	2	3	3	3	11
Plant_400	51	1	4	6	3	7	2	6	6	1	4	2	5	2	2	14
Plant_401	51	0	0	1	1	1	40	1	1	2	0	1	1	1	1	11
Plant_402	51	0	2	1	4	20	2	4	0	1	2	1	3	10	1	12
Plant_403	51	0	5	1	3	9	0	3	0	5	0	2	19	2	2	10
Plant_404	51	0	1	6	2	3	0	1	0	0	3	13	9	2	11	10
Plant_405	51	0	1	17	2	19	0	4	0	3	0	2	1	2	0	9
Plant_406	51	0	0	0	0	0	0	0	0	0	0	51	0	0	0	1
Plant_407	51	0	0	0	51	0	0	0	0	0	0	0	0	0	0	1
Plant_408	51	0	0	0	51	0	0	0	0	0	0	0	0	0	0	1
Plant_409	51	0	0	0	0	1	0	0	0	0	0	0	35	1	14	4
Plant_410	51	0	0	0	0	0	0	51	0	0	0	0	0	0	0	1
Plant_411	50	50	0	0	0	0	0	0	0	0	0	0	0	0	0	1
Plant_412	50	3	1	2	2	2	2	1	1	1	29	1	3	1	1	14
Plant_413	50	3	6	6	4	0	0	20	1	0	0	0	0	3	7	8
Plant_414	50	3	3	1	9	4	6	5	3	5	2	3	2	2	2	14
Plant_415	50	2	2	1	2	14	3	3	0	1	4	1	10	5	2	13
Plant_416	50	1	3	0	2	26	2	4	1	2	2	2	2	2	1	13
Plant_417	50	1	4	2	2	4	8	3	6	3	3	6	3	4	1	14
Plant_418	50	0	3	3	2	1	1	4	1	3	4	3	9	2	14	13
Plant_419	50	0	4	3	4	18	4	4	3	1	2	0	2	4	1	12
Plant_420	50	0	0	50	0	0	0	0	0	0	0	0	0	0	0	1
Plant_421	50	0	0	45	0	3	0	0	0	0	0	0	1	1	0	4
Plant_422	50	0	0	49	0	0	0	0	0	0	0	0	0	1	0	2
Plant_423	50	0	0	0	0	50	0	0	0	0	0	0	0	0	0	1
Plant_424	50	0	0	0	0	50	0	0	0	0	0	0	0	0	0	1
Plant_425	50	0	0	0	0	0	50	0	0	0	0	0	0	0	0	1
Plant_426	49	1	2	3	2	6	2	8	3	3	1	1	1	10	6	14
Plant_427	49	5	3	0	10	1	9	5	2	2	3	1	3	4	1	13
Plant_428	49	2	4	5	1	11	3	8	1	1	2	1	4	3	3	14
Plant_429	49	0	0	4	0	10	0	0	0	0	6	0	4	12	13	6
Plant_430	49	2	4	3	6	8	4	5	0	2	0	3	3	4	5	12
Plant_431	49	0	2	1	2	8	4	6	1	0	19	1	1	3	1	12
Plant_432	49	0	0	0	0	1	0	0	0	0	0	0	48	0	0	2
Plant_433	49	0	1	3	3	19	0	10	0	2	0	1	2	5	3	10
Plant_434	49	0	49	0	0	0	0	0	0	0	0	0	0	0	0	1
Plant_435	49	0	5	5	7	9	0	2	0	2	1	2	2	13	1	11
Plant_436	49	0	0	12	0	2	0	0	0	0	0	0	0	27	8	4
Plant_437	49	0	0	0	0	0	0	49	0	0	0	0	0	0	0	1
Plant_438	48	3	0	5	0	8	1	0	3	0	0	0	2	1	25	8
Plant_439	48	3	4	6	3	3	4	3	2	3	3	5	3	3	3	14
Plant_440	48	3	0	10	0	8	0	0	1	0	9	0	5	8	4	8
Plant_441	48	3	5	0	3	1	2	5	11	4	5	5	2	1	1	13
Plant_442	48	3	5	3	2	3	2	4	1	9	3	4	4	3	2	14
Plant_443	48	5	1	3	2	3	4	1	2	3	13	1	2	5	3	14
Plant_444	48	1	12	1	6	2	2	7	0	1	5	4	3	2	2	13
Plant_445	48	2	3	2	2	5	6	6	2	2	7	5	1	2	3	14
Plant_446	48	1	2	5	2	9	2	2	1	2	8	4	1	7	2	14
Plant_447	48	2	1	4	2	6	5	4	1	1	4	2	4	6	6	14
Plant_448	48	2	4	2	2	7	2	2	1	2	12	2	2	6	2	14
Plant_449	48	0	0	0	6	0	38	1	0	0	0	0	1	1	1	6
Plant_450	48	2	0	1	1	8	1	2	1	3	5	1	2	6	15	13
Plant_451	48	2	1	1	1	2	1	3	29	1	1	1	2	2	1	14
Plant_452	48	0	2	4	2	6	6	2	16	3	1	2	1	1	2	13
Plant_453	48	0	0	0	48	0	0	0	0	0	0	0	0	0	0	1
Plant_454	48	0	47	0	0	1	0	0	0	0	0	0	0	0	0	2
Plant_455	48	0	0	7	21	5	0	0	0	1	0	0	4	3	7	7
Plant_456	48	0	1	0	41	0	0	5	0	0	0	1	0	0	0	4
Plant_457	48	0	0	48	0	0	0	0	0	0	0	0	0	0	0	1
Plant_458	48	0	0	0	48	0	0	0	0	0	0	0	0	0	0	1
Plant_459	48	0	0	0	0	48	0	0	0	0	0	0	0	0	0	1
Plant_460	47	7	5	2	2	5	6	3	2	2	2	2	2	4	3	14
Plant_461	47	46	0	0	0	1	0	0	0	0	0	0	0	0	0	2
Plant_462	47	5	8	3	5	3	4	4	1	3	2	3	2	2	2	14
Plant_463	47	5	9	2	7	2	4	6	1	4	2	2	1	1	1	14
Plant_464	47	0	0	0	3	0	2	26	0	5	0	0	0	8	3	6
Plant_465	47	0	5	2	4	2	2	11	0	3	4	4	2	2	6	12
Plant_466	47	2	4	5	2	7	2	6	1	1	5	3	6	2	1	14
Plant_467	47	2	5	2	2	8	3	1	2	1	4	4	2	2	9	14
Plant_468	47	1	6	4	5	5	0	6	0	1	1	2	1	5	10	12
Plant_469	47	1	2	5	1	17	2	1	1	1	3	1	2	8	2	14
Plant_470	47	0	0	0	45	0	0	0	0	0	0	0	0	1	1	3
Plant_471	47	0	1	0	3	1	5	25	0	3	1	8	0	0	0	8
Plant_472	47	0	3	4	2	2	0	13	0	1	4	12	3	2	1	11
Plant_473	47	0	0	0	0	0	0	0	0	47	0	0	0	0	0	1
Plant_474	47	0	0	47	0	0	0	0	0	0	0	0	0	0	0	1
Plant_475	47	0	0	0	0	0	0	0	0	0	0	0	47	0	0	1
Plant_476	47	0	0	0	0	46	0	0	0	0	0	0	1	0	0	2
Plant_477	46	1	1	2	1	13	0	1	1	2	3	1	5	13	2	13
Plant_478	46	2	3	3	3	10	2	3	2	2	3	2	3	3	5	14
Plant_479	46	0	0	14	0	0	0	18	0	0	0	0	0	1	13	4
Plant_480	46	2	5	2	3	10	2	2	1	1	9	3	1	4	1	14
Plant_481	46	1	4	5	3	4	5	5	1	3	3	3	4	3	2	14
Plant_482	46	2	9	2	5	4	4	4	1	3	2	4	2	2	2	14
Plant_483	46	0	0	2	0	0	0	0	1	0	0	0	0	24	19	4
Plant_484	46	0	2	8	1	9	0	3	0	1	1	5	6	7	3	11
Plant_485	46	0	0	14	0	7	0	0	0	0	0	0	5	11	9	5
Plant_486	46	0	0	0	46	0	0	0	0	0	0	0	0	0	0	1
Plant_487	46	0	0	0	46	0	0	0	0	0	0	0	0	0	0	1
Plant_488	46	0	0	0	0	0	0	0	0	0	0	0	46	0	0	1
Plant_489	45	0	0	0	0	17	0	0	0	0	0	0	28	0	0	2
Plant_490	45	2	1	10	4	2	4	3	2	2	1	2	2	7	3	14
Plant_491	45	3	9	3	4	2	4	5	1	3	1	4	1	2	3	14
Plant_492	45	0	2	5	2	6	0	6	2	1	11	4	2	2	2	12
Plant_493	45	3	4	2	4	10	1	3	1	1	3	4	6	2	1	14
Plant_494	45	7	2	2	2	12	2	4	1	2	3	2	3	1	2	14
Plant_495	45	0	0	0	0	44	0	0	0	0	0	0	1	0	0	2
Plant_496	45	5	5	1	5	3	7	4	1	3	2	2	2	2	3	14
Plant_497	45	6	3	3	8	1	4	5	1	3	1	5	1	3	1	14
Plant_498	45	4	4	1	9	2	2	4	1	3	2	4	2	5	2	14
Plant_499	45	0	2	8	1	4	2	3	0	3	10	2	7	0	3	11
Plant_500	45	1	3	2	3	0	0	2	1	2	7	7	13	2	2	12
Plant_501	45	1	3	1	2	2	10	2	11	2	1	2	2	4	2	14
Plant_502	45	0	6	1	5	1	0	4	17	2	1	4	2	1	1	12
Plant_503	45	0	0	30	0	2	0	0	0	0	0	0	0	10	3	4
Plant_504	45	0	3	2	6	1	0	2	0	1	0	0	0	6	24	8
Plant_505	45	0	4	3	5	3	0	22	0	1	3	0	2	1	1	10
Plant_506	45	0	0	0	45	0	0	0	0	0	0	0	0	0	0	1
Plant_507	45	0	0	0	0	0	0	45	0	0	0	0	0	0	0	1
Plant_508	45	0	0	0	0	0	45	0	0	0	0	0	0	0	0	1
Plant_509	44	6	2	4	4	5	2	5	1	4	4	3	1	2	1	14
Plant_510	44	3	1	1	2	17	2	1	1	2	1	1	2	8	2	14
Plant_511	44	4	2	4	2	3	4	3	2	4	2	4	4	3	3	14
Plant_512	44	0	0	6	2	2	0	3	0	1	16	0	3	9	2	9
Plant_513	44	1	4	2	2	5	4	9	0	2	2	3	3	3	4	13
Plant_514	44	0	0	14	0	0	0	0	0	0	0	0	0	0	30	2
Plant_515	44	0	13	0	21	0	0	10	0	0	0	0	0	0	0	3
Plant_516	44	0	2	1	4	7	0	3	0	4	4	2	4	10	3	11
Plant_517	44	1	6	3	4	3	3	7	1	3	3	4	3	2	1	14
Plant_518	44	3	3	2	1	3	6	3	2	2	2	3	5	7	2	14
Plant_519	44	1	4	3	1	7	8	3	1	1	2	2	5	6	0	13
Plant_520	44	0	1	1	3	15	4	5	0	2	1	3	2	5	2	12
Plant_521	44	0	3	4	8	0	0	10	0	1	0	7	1	6	4	9
Plant_522	44	2	4	4	4	3	2	3	1	5	3	2	2	3	6	14
Plant_523	44	1	2	5	2	9	2	1	0	1	1	2	2	14	2	13
Plant_524	44	1	3	3	3	2	7	4	1	0	0	1	2	15	2	12
Plant_525	44	0	0	0	20	0	0	0	24	0	0	0	0	0	0	2
Plant_526	44	0	1	8	1	6	0	2	0	1	5	1	5	12	2	11
Plant_527	44	0	6	2	2	4	0	6	0	2	14	3	1	2	2	11
Plant_528	44	0	6	1	11	4	0	8	0	4	2	1	0	4	3	10
Plant_529	44	0	2	10	1	3	0	5	0	2	2	1	2	9	7	11
Plant_530	44	0	0	0	0	1	13	0	0	0	1	0	2	3	24	6
Plant_531	44	0	0	44	0	0	0	0	0	0	0	0	0	0	0	1
Plant_532	44	0	0	44	0	0	0	0	0	0	0	0	0	0	0	1
Plant_533	44	0	0	44	0	0	0	0	0	0	0	0	0	0	0	1
Plant_534	44	0	0	1	0	42	0	0	0	0	0	0	1	0	0	3
Plant_535	44	0	0	0	44	0	0	0	0	0	0	0	0	0	0	1
Plant_536	44	0	0	0	44	0	0	0	0	0	0	0	0	0	0	1
Plant_537	44	0	0	0	0	0	0	0	0	0	0	0	44	0	0	1
Plant_538	44	0	0	0	0	41	0	0	0	0	0	0	3	0	0	2
Plant_539	43	1	2	0	2	9	6	2	1	3	4	2	5	3	3	13
Plant_540	43	1	0	3	3	11	6	3	1	2	2	1	1	8	1	13
Plant_541	43	5	2	2	2	6	2	2	2	3	2	4	4	4	3	14
Plant_542	43	2	5	3	3	8	4	4	2	2	2	3	3	1	1	14
Plant_543	43	2	0	1	2	0	0	5	8	9	0	0	0	1	15	8
Plant_544	43	2	7	2	5	6	2	3	1	2	2	4	2	3	2	14
Plant_545	43	1	3	1	3	12	4	2	0	2	2	3	4	2	4	13
Plant_546	43	2	5	3	3	3	4	5	1	2	4	3	2	3	3	14
Plant_547	43	1	1	2	7	3	6	2	3	1	2	5	2	6	2	14
Plant_548	43	2	4	4	3	12	2	2	0	2	1	1	3	4	3	13
Plant_549	43	1	4	2	4	9	4	2	3	2	2	3	2	3	2	14
Plant_550	43	1	2	4	5	9	2	1	0	1	1	1	2	9	5	13
Plant_551	43	0	12	0	0	0	0	11	14	0	0	6	0	0	0	4
Plant_552	43	0	0	0	0	43	0	0	0	0	0	0	0	0	0	1
Plant_553	43	0	11	1	11	0	0	16	0	2	0	0	0	1	1	7
Plant_554	43	0	5	5	8	4	0	4	0	1	2	4	4	4	2	11
Plant_555	43	0	1	7	1	7	0	5	0	2	6	2	4	3	5	11
Plant_556	43	0	0	3	0	3	0	0	0	0	0	0	13	0	24	4
Plant_557	43	0	0	3	0	8	0	0	0	0	0	0	1	31	0	4
Plant_558	43	0	0	0	2	0	0	40	0	0	0	0	0	1	0	3
Plant_559	43	0	0	0	0	0	0	0	0	0	0	43	0	0	0	1
Plant_560	43	0	0	0	43	0	0	0	0	0	0	0	0	0	0	1
Plant_561	43	0	0	0	0	0	0	0	0	0	0	0	43	0	0	1
Plant_562	43	0	0	0	0	0	0	0	0	0	0	0	43	0	0	1
Plant_563	43	0	0	0	0	6	0	0	0	0	0	0	0	37	0	2
Plant_564	43	0	0	0	0	43	0	0	0	0	0	0	0	0	0	1
Plant_565	42	6	2	4	5	6	2	2	1	1	2	5	3	2	1	14
Plant_566	42	0	2	1	3	7	0	3	0	4	3	4	3	8	4	11
Plant_567	42	2	4	3	5	4	2	4	1	3	3	3	2	3	3	14
Plant_568	42	2	5	3	2	3	7	3	2	2	3	2	3	2	3	14
Plant_569	42	1	1	2	1	2	0	4	0	3	19	1	1	2	5	12
Plant_570	42	3	2	5	2	6	2	3	1	2	2	4	5	2	3	14
Plant_571	42	1	0	2	0	0	3	0	1	0	0	0	0	0	35	5
Plant_572	42	1	5	3	4	3	4	5	1	3	3	2	3	2	3	14
Plant_573	42	1	1	0	1	1	4	1	26	1	1	0	2	1	2	12
Plant_574	42	0	3	7	1	10	0	2	0	3	3	1	1	1	10	11
Plant_575	42	0	10	2	3	12	0	4	0	2	1	2	1	3	2	11
Plant_576	42	0	3	4	2	12	0	1	0	1	5	3	3	6	2	11
Plant_577	42	0	0	42	0	0	0	0	0	0	0	0	0	0	0	1
Plant_578	42	0	0	8	0	2	0	0	0	0	0	0	0	31	1	4
Plant_579	42	0	0	0	0	0	0	0	0	0	0	0	42	0	0	1
Plant_580	42	0	0	42	0	0	0	0	0	0	0	0	0	0	0	1
Plant_581	42	0	0	0	42	0	0	0	0	0	0	0	0	0	0	1
Plant_582	42	0	0	0	42	0	0	0	0	0	0	0	0	0	0	1
Plant_583	42	0	0	0	0	0	0	0	0	0	0	0	0	0	42	1
Plant_584	41	4	4	2	5	5	2	4	2	2	2	2	2	2	3	14
Plant_585	41	2	4	4	5	3	2	4	1	3	2	4	1	3	3	14
Plant_586	41	0	4	3	2	3	12	4	1	1	2	1	2	4	2	13
Plant_587	41	1	4	1	4	3	2	7	3	2	1	4	3	1	5	14
Plant_588	41	2	5	6	2	7	4	1	2	1	2	1	3	3	2	14
Plant_589	41	2	6	9	2	4	4	2	2	2	2	2	2	1	1	14
Plant_590	41	2	2	1	1	13	2	9	1	1	1	1	4	1	2	14
Plant_591	41	2	2	4	3	9	2	2	1	2	2	0	4	7	1	13
Plant_592	41	0	6	2	1	1	7	5	7	2	3	1	1	3	2	13
Plant_593	41	5	4	1	4	1	4	5	1	2	4	5	2	1	2	14
Plant_594	41	1	4	1	4	10	0	5	0	1	5	2	1	5	2	12
Plant_595	41	2	3	5	3	3	4	3	1	3	3	3	2	3	3	14
Plant_596	41	4	1	5	1	4	2	4	4	1	2	7	2	3	1	14
Plant_597	41	0	0	0	8	0	0	11	0	1	0	2	0	5	14	6
Plant_598	41	1	2	7	2	7	2	4	1	1	4	2	4	1	3	14
Plant_599	41	4	3	3	1	5	4	2	2	1	4	3	3	4	2	14
Plant_600	41	1	3	3	2	4	4	2	1	2	5	2	7	2	3	14
Plant_601	41	0	0	5	6	3	1	1	0	1	5	6	1	10	2	11
Plant_602	41	0	2	1	1	19	2	0	0	0	9	1	2	1	3	10
Plant_603	41	2	0	0	0	0	6	0	33	0	0	0	0	0	0	3
Plant_604	41	0	3	4	4	6	0	3	0	3	3	2	4	3	6	11
Plant_605	41	1	3	2	3	2	3	3	1	3	3	11	2	2	2	14
Plant_606	41	0	0	20	7	2	0	0	0	0	0	6	0	5	1	6
Plant_607	41	4	6	2	4	1	3	3	0	2	4	3	1	6	2	13
Plant_608	41	0	6	3	1	2	0	18	0	1	1	6	2	1	0	10
Plant_609	41	0	3	0	0	0	0	2	0	0	0	35	0	0	1	4
Plant_610	41	0	0	0	0	0	0	0	0	41	0	0	0	0	0	1
Plant_611	41	0	0	0	0	0	0	0	0	41	0	0	0	0	0	1
Plant_612	41	0	0	0	0	0	41	0	0	0	0	0	0	0	0	1
Plant_613	41	0	0	0	12	1	0	21	0	0	0	7	0	0	0	4
Plant_614	41	0	0	0	0	0	0	0	0	41	0	0	0	0	0	1
Plant_615	41	0	0	0	0	1	0	0	0	0	39	0	1	0	0	3
Plant_616	41	0	0	0	0	0	0	0	0	0	41	0	0	0	0	1
Plant_617	41	0	0	0	41	0	0	0	0	0	0	0	0	0	0	1
Plant_618	40	2	3	4	3	2	2	5	0	2	2	3	6	3	3	13
Plant_619	40	5	1	2	0	5	2	1	0	1	1	0	2	12	8	11
Plant_620	40	3	4	1	4	1	6	4	2	3	3	3	2	2	2	14
Plant_621	40	7	1	2	3	5	2	1	3	2	3	1	4	3	3	14
Plant_622	40	0	0	1	0	15	0	0	0	0	6	0	3	2	13	6
Plant_623	40	4	2	1	1	9	2	3	1	2	1	7	2	3	2	14
Plant_624	40	1	1	3	1	15	0	2	0	1	1	1	5	6	3	12
Plant_625	40	5	5	4	4	3	2	3	1	1	3	2	1	4	2	14
Plant_626	40	5	3	5	3	7	2	4	0	1	1	3	2	2	2	13
Plant_627	40	2	3	4	4	3	4	3	1	2	3	4	2	2	3	14
Plant_628	40	1	1	1	2	0	11	6	0	4	0	2	0	3	9	10
Plant_629	40	4	3	3	1	1	4	2	1	1	1	2	2	12	3	14
Plant_630	40	1	2	3	3	9	2	1	1	3	1	1	9	1	3	14
Plant_631	40	1	6	1	3	3	4	4	2	3	3	3	3	3	1	14
Plant_632	40	4	5	2	3	4	2	4	1	2	2	3	2	3	3	14
Plant_633	40	2	4	4	4	4	2	9	1	1	2	1	2	1	3	14
Plant_634	40	4	2	4	2	5	2	5	2	2	3	2	2	2	3	14
Plant_635	40	2	1	3	4	6	4	5	3	3	0	1	3	1	4	13
Plant_636	40	2	3	1	6	7	2	3	0	1	1	1	4	2	7	13
Plant_637	40	1	1	7	1	10	0	0	0	0	1	0	4	9	6	9
Plant_638	40	0	0	0	0	0	0	0	40	0	0	0	0	0	0	1
Plant_639	40	0	0	0	26	2	0	1	0	1	0	1	1	2	6	8
Plant_640	40	0	0	0	0	0	37	0	0	0	0	1	0	0	2	3
Plant_641	40	0	40	0	0	0	0	0	0	0	0	0	0	0	0	1
Plant_642	40	0	1	2	0	1	0	1	0	1	1	0	0	28	5	8
Plant_643	40	0	1	3	3	8	0	7	0	2	6	0	1	6	3	10
Plant_644	40	0	1	5	9	10	0	4	0	1	0	0	5	2	3	9
Plant_645	40	0	2	3	4	0	2	2	0	1	0	24	0	1	1	9
Plant_646	40	0	0	1	3	0	11	8	0	2	0	5	2	5	3	9
Plant_647	40	0	0	0	40	0	0	0	0	0	0	0	0	0	0	1
Plant_648	40	0	0	0	0	0	0	0	0	0	0	40	0	0	0	1
Plant_649	40	0	0	40	0	0	0	0	0	0	0	0	0	0	0	1
Plant_650	40	0	0	0	0	0	0	0	0	0	40	0	0	0	0	1
Plant_651	40	0	0	0	40	0	0	0	0	0	0	0	0	0	0	1
Plant_652	40	0	0	0	0	40	0	0	0	0	0	0	0	0	0	1
Plant_653	40	0	0	0	0	0	40	0	0	0	0	0	0	0	0	1
Plant_654	40	0	0	0	0	0	40	0	0	0	0	0	0	0	0	1
Plant_655	40	0	0	0	0	0	0	40	0	0	0	0	0	0	0	1
Plant_656	40	0	0	0	0	0	0	40	0	0	0	0	0	0	0	1
Plant_657	39	4	1	4	1	7	2	2	3	2	1	2	1	6	3	14
Plant_658	39	4	2	2	3	3	4	5	0	3	2	3	4	2	2	13
Plant_659	39	5	4	3	2	3	4	2	2	2	4	3	2	1	2	14
Plant_660	39	2	4	2	4	5	4	2	2	2	1	2	4	3	2	14
Plant_661	39	1	4	8	3	7	4	1	1	1	2	2	1	2	2	14
Plant_662	39	4	3	1	3	5	0	4	2	1	1	1	6	6	2	13
Plant_663	39	1	4	2	6	5	4	5	2	2	3	1	1	2	1	14
Plant_664	39	4	2	2	7	1	2	4	2	1	6	3	1	2	2	14
Plant_665	39	2	2	2	2	5	4	1	1	1	3	5	3	3	5	14
Plant_666	39	0	0	0	1	0	0	0	0	0	0	38	0	0	0	2
Plant_667	39	1	3	2	3	3	5	5	0	3	2	4	3	3	2	13
Plant_668	39	1	8	2	2	4	2	4	3	3	2	2	3	1	2	14
Plant_669	39	1	1	0	2	0	2	2	0	0	0	19	1	2	9	9
Plant_670	39	2	2	3	2	2	6	2	2	2	2	2	6	4	2	14
Plant_671	39	2	5	3	3	1	6	5	1	3	3	3	1	2	1	14
Plant_672	39	4	4	1	3	1	2	4	1	4	3	6	1	2	3	14
Plant_673	39	1	4	3	2	3	4	3	4	2	1	2	1	4	5	14
Plant_674	39	1	3	2	4	8	4	3	1	2	1	3	3	2	2	14
Plant_675	39	2	3	1	2	3	2	2	1	1	1	2	2	14	3	14
Plant_676	39	1	4	5	3	1	5	4	2	2	2	4	3	2	1	14
Plant_677	39	2	2	3	1	3	4	4	3	2	3	3	5	2	2	14
Plant_678	39	0	1	2	2	0	2	1	0	1	1	11	1	5	12	11
Plant_679	39	0	0	0	0	0	0	0	39	0	0	0	0	0	0	1
Plant_680	39	0	1	3	5	6	6	7	4	1	0	1	1	2	2	12
Plant_681	39	0	0	12	0	0	0	0	0	0	0	0	24	0	3	3
Plant_682	39	0	2	0	15	0	0	19	0	0	0	3	0	0	0	4
Plant_683	39	0	2	0	0	0	35	2	0	0	0	0	0	0	0	3
Plant_684	39	0	0	0	0	7	0	0	0	1	25	0	2	1	3	6
Plant_685	39	0	0	0	0	20	0	1	0	0	0	16	2	0	0	4
Plant_686	39	0	0	15	0	0	0	0	0	0	13	0	0	7	4	4
Plant_687	39	0	0	0	0	0	0	0	0	0	0	0	0	39	0	1
Plant_688	39	0	0	0	39	0	0	0	0	0	0	0	0	0	0	1
Plant_689	39	0	0	0	0	0	0	0	0	0	0	0	39	0	0	1
Plant_690	39	0	0	0	0	0	0	0	0	0	0	0	0	0	39	1
Plant_691	38	8	2	2	0	9	2	5	0	1	1	2	1	1	4	12
Plant_692	38	1	4	3	5	9	0	3	1	2	2	2	2	3	1	13
Plant_693	38	2	3	2	3	2	4	3	2	1	2	2	4	5	3	14
Plant_694	38	2	3	2	3	2	5	2	2	3	2	2	4	4	2	14
Plant_695	38	2	3	3	2	8	2	2	1	2	1	3	2	4	3	14
Plant_696	38	2	1	1	2	1	6	6	0	1	3	5	2	3	5	13
Plant_697	38	2	6	3	2	8	2	5	0	3	0	3	3	1	0	11
Plant_698	38	3	3	3	2	2	5	4	1	2	3	3	3	2	2	14
Plant_699	38	3	1	1	1	5	2	1	2	1	1	1	2	2	15	14
Plant_700	38	1	3	4	2	5	4	2	1	2	1	7	2	3	1	14
Plant_701	38	2	5	2	5	2	2	3	1	3	3	4	2	2	2	14
Plant_702	38	0	0	8	2	0	2	1	0	2	0	0	0	6	17	7
Plant_703	38	1	1	3	4	1	2	2	0	0	1	11	1	3	8	12
Plant_704	38	3	3	3	9	4	4	2	1	1	1	1	2	3	1	14
Plant_705	38	3	0	0	35	0	0	0	0	0	0	0	0	0	0	2
Plant_706	38	1	5	0	7	6	5	4	1	2	1	2	1	2	1	13
Plant_707	38	1	13	2	1	1	4	5	1	1	1	2	3	1	2	14
Plant_708	38	1	5	1	3	3	4	2	1	3	2	3	5	2	3	14
Plant_709	38	1	1	5	1	6	2	1	1	1	8	1	3	3	4	14
Plant_710	38	2	1	2	3	6	2	6	0	1	7	2	1	4	1	13
Plant_711	38	1	1	1	1	2	22	1	1	1	1	1	2	2	1	14
Plant_712	38	3	1	2	2	6	4	3	1	2	2	3	4	4	1	14
Plant_713	38	3	8	1	4	3	2	4	1	3	1	3	2	2	1	14
Plant_714	38	2	2	2	3	2	2	3	1	2	8	3	3	3	2	14
Plant_715	38	1	5	3	4	1	4	5	1	2	1	6	1	2	2	14
Plant_716	38	0	8	4	2	2	0	5	0	4	3	1	2	1	6	11
Plant_717	38	1	2	3	2	4	6	3	2	3	2	2	3	2	3	14
Plant_718	38	0	1	2	2	2	2	0	13	0	5	3	2	3	3	11
Plant_719	38	0	0	4	3	4	0	7	0	0	1	0	1	11	7	8
Plant_720	38	0	0	0	0	0	0	0	38	0	0	0	0	0	0	1
Plant_721	38	0	0	15	0	10	0	0	0	0	2	0	3	3	5	6
Plant_722	38	0	0	0	0	0	0	0	0	38	0	0	0	0	0	1
Plant_723	38	0	0	6	6	8	0	2	0	5	0	1	2	6	2	9
Plant_724	38	0	0	0	38	0	0	0	0	0	0	0	0	0	0	1
Plant_725	38	0	0	0	38	0	0	0	0	0	0	0	0	0	0	1
Plant_726	38	0	0	0	38	0	0	0	0	0	0	0	0	0	0	1
Plant_727	38	0	0	0	0	0	0	0	0	0	0	0	38	0	0	1
Plant_728	38	0	0	0	0	38	0	0	0	0	0	0	0	0	0	1
Plant_729	37	3	5	2	7	1	2	4	1	2	2	3	2	1	2	14
Plant_730	37	6	3	7	2	5	2	5	0	1	0	1	1	3	1	12
Plant_731	37	1	3	1	4	4	4	3	1	2	3	2	2	5	2	14
Plant_732	37	2	3	2	2	5	2	2	1	2	3	1	2	5	5	14
Plant_733	37	5	3	3	2	4	2	4	1	3	2	2	4	1	1	14
Plant_734	37	2	4	1	4	3	4	3	1	2	2	1	7	1	2	14
Plant_735	37	2	4	2	3	4	6	2	0	1	3	3	3	1	3	13
Plant_736	37	2	0	6	0	17	2	0	0	0	2	0	3	2	3	8
Plant_737	37	0	0	0	0	0	4	0	1	31	1	0	0	0	0	4
Plant_738	37	37	0	0	0	0	0	0	0	0	0	0	0	0	0	1
Plant_739	37	3	3	1	6	1	4	8	3	3	1	1	1	1	1	14
Plant_740	37	3	0	3	4	2	6	2	0	3	5	4	2	2	1	12
Plant_741	37	3	5	4	3	0	2	8	1	3	0	0	0	7	1	10
Plant_742	37	4	3	2	5	2	3	3	1	2	3	2	2	2	3	14
Plant_743	37	5	2	4	2	2	4	1	1	4	1	4	2	3	2	14
Plant_744	37	1	4	2	1	9	0	3	0	3	0	4	7	1	2	11
Plant_745	37	1	4	2	4	1	2	5	1	1	8	4	1	2	1	14
Plant_746	37	3	3	3	3	4	2	5	1	2	3	1	3	2	2	14
Plant_747	37	4	4	2	4	4	2	5	1	2	1	3	2	2	1	14
Plant_748	37	3	3	3	3	3	4	2	1	3	2	4	2	2	2	14
Plant_749	37	3	4	1	1	5	11	2	1	3	1	0	1	2	2	13
Plant_750	37	3	4	2	3	2	7	4	0	2	3	2	1	2	2	13
Plant_751	37	1	4	3	2	3	4	1	1	1	2	2	4	5	4	14
Plant_752	37	2	5	2	5	2	4	3	1	2	2	3	2	2	2	14
Plant_753	37	4	2	5	4	3	2	2	1	1	2	2	5	3	1	14
Plant_754	37	1	4	2	3	1	10	3	2	2	2	3	1	2	1	14
Plant_755	37	2	6	2	4	2	2	4	1	3	1	3	2	4	1	14
Plant_756	37	2	6	2	6	4	2	3	0	1	2	2	2	2	3	13
Plant_757	37	2	5	2	4	2	4	3	4	3	2	3	1	1	1	14
Plant_758	37	1	2	2	2	3	6	3	1	3	3	3	4	2	2	14
Plant_759	37	1	3	4	3	4	2	3	1	2	2	2	5	4	1	14
Plant_760	37	0	1	4	4	7	3	1	3	6	1	1	3	2	1	13
Plant_761	37	0	0	0	0	0	37	0	0	0	0	0	0	0	0	1
Plant_762	37	0	5	3	3	6	6	3	1	1	2	2	2	1	2	13
Plant_763	37	0	0	0	0	1	0	0	1	0	0	0	35	0	0	3
Plant_764	37	0	37	0	0	0	0	0	0	0	0	0	0	0	0	1
Plant_765	37	0	0	0	34	0	0	0	0	0	0	0	2	0	1	3
Plant_766	37	0	37	0	0	0	0	0	0	0	0	0	0	0	0	1
Plant_767	37	0	6	1	5	2	0	4	0	2	0	4	6	2	5	10
Plant_768	37	0	1	0	6	2	0	26	0	0	0	0	2	0	0	5
Plant_769	37	0	2	5	2	9	0	2	0	1	1	2	9	2	2	11
Plant_770	37	0	1	1	1	5	0	6	0	3	0	1	3	11	5	10
Plant_771	37	0	0	37	0	0	0	0	0	0	0	0	0	0	0	1
Plant_772	37	0	0	0	0	0	0	0	0	0	0	37	0	0	0	1
Plant_773	37	0	0	0	0	0	0	0	0	0	0	0	37	0	0	1
Plant_774	37	0	0	0	37	0	0	0	0	0	0	0	0	0	0	1
Plant_775	37	0	0	0	37	0	0	0	0	0	0	0	0	0	0	1
Plant_776	37	0	0	0	0	37	0	0	0	0	0	0	0	0	0	1
Plant_777	37	0	0	0	0	37	0	0	0	0	0	0	0	0	0	1
Plant_778	37	0	0	0	0	0	37	0	0	0	0	0	0	0	0	1
Plant_779	36	5	4	4	2	2	4	1	1	2	2	2	2	3	2	14
Plant_780	36	2	3	2	3	7	2	3	0	3	2	3	2	2	2	13
Plant_781	36	2	2	3	3	4	8	3	1	2	3	1	1	2	1	14
Plant_782	36	0	2	1	0	2	5	4	2	2	5	5	1	6	1	12
Plant_783	36	3	3	2	2	6	2	1	3	3	0	2	3	3	3	13
Plant_784	36	3	4	1	3	2	4	4	3	3	2	4	1	1	1	14
Plant_785	36	2	4	2	7	2	2	3	2	4	1	2	2	2	1	14
Plant_786	36	8	0	6	0	0	13	0	7	0	0	2	0	0	0	5
Plant_787	36	0	0	0	0	0	0	0	36	0	0	0	0	0	0	1
Plant_788	36	1	4	3	2	6	2	4	1	2	2	3	2	2	2	14
Plant_789	36	0	0	0	0	1	0	0	0	0	0	0	33	0	2	3
Plant_790	36	0	4	2	1	4	0	4	0	1	1	2	4	2	11	11
Plant_791	36	0	2	0	0	0	0	2	0	1	1	30	0	0	0	5
Plant_792	36	0	5	4	3	7	0	2	0	1	2	2	2	5	3	11
Plant_793	36	1	1	2	3	5	6	4	0	1	2	0	3	6	2	12
Plant_794	36	1	1	2	3	11	4	2	0	2	1	1	3	2	3	13
Plant_795	36	4	3	2	1	3	3	6	2	1	2	2	3	3	1	14
Plant_796	36	1	3	3	2	3	2	4	3	1	3	1	2	2	6	14
Plant_797	36	3	2	4	4	2	1	6	0	1	3	2	4	2	2	13
Plant_798	36	1	1	3	3	4	2	5	1	3	3	2	4	1	3	14
Plant_799	36	2	3	2	3	6	2	3	0	2	1	2	4	3	3	13
Plant_800	36	1	3	0	2	0	2	6	2	1	16	0	3	0	0	9
Plant_801	36	4	5	2	4	4	3	3	0	2	1	4	2	1	1	13
Plant_802	36	5	4	3	3	4	2	3	1	2	4	1	2	1	1	14
Plant_803	36	3	3	2	4	3	2	5	2	3	2	2	1	2	2	14
Plant_804	36	1	1	7	4	2	4	1	1	1	1	1	1	5	6	14
Plant_805	36	1	2	1	2	8	2	2	1	2	1	7	3	3	1	14
Plant_806	36	2	4	0	4	1	1	18	0	1	2	2	0	1	0	10
Plant_807	36	1	3	2	2	7	4	3	2	2	1	2	1	5	1	14
Plant_808	36	1	4	3	4	3	2	5	1	3	2	3	3	1	1	14
Plant_809	36	0	5	5	2	1	0	2	0	4	0	1	3	3	10	10
Plant_810	36	0	0	0	0	0	0	0	36	0	0	0	0	0	0	1
Plant_811	36	0	0	0	0	0	0	0	36	0	0	0	0	0	0	1
Plant_812	36	0	0	0	0	0	0	0	0	0	0	36	0	0	0	1
Plant_813	36	0	3	6	0	9	2	2	4	0	1	0	4	3	2	10
Plant_814	36	0	0	10	0	0	0	0	0	0	0	0	0	26	0	2
Plant_815	36	0	36	0	0	0	0	0	0	0	0	0	0	0	0	1
Plant_816	36	0	2	1	2	7	4	6	0	2	4	1	3	3	1	12
Plant_817	36	0	36	0	0	0	0	0	0	0	0	0	0	0	0	1
Plant_818	36	0	0	0	1	23	2	0	0	0	0	0	2	0	8	5
Plant_819	36	0	0	0	0	0	0	0	0	36	0	0	0	0	0	1
Plant_820	36	0	0	28	0	1	0	0	0	0	0	0	2	2	3	5
Plant_821	36	0	0	19	0	1	2	0	0	0	0	0	1	11	2	6
Plant_822	36	0	0	0	0	0	0	0	0	0	36	0	0	0	0	1
Plant_823	36	0	0	0	0	12	0	0	0	0	0	0	14	10	0	3
Plant_824	36	0	0	0	0	0	0	0	0	0	0	36	0	0	0	1
Plant_825	36	0	0	0	0	0	0	0	0	0	0	36	0	0	0	1
Plant_826	36	0	0	0	36	0	0	0	0	0	0	0	0	0	0	1
Plant_827	36	0	0	0	1	0	0	35	0	0	0	0	0	0	0	2
Plant_828	36	0	0	0	0	0	0	0	0	0	0	0	0	36	0	1
Plant_829	36	0	0	0	0	0	0	0	0	0	0	0	36	0	0	1
Plant_830	36	0	0	0	0	0	0	0	0	0	0	0	36	0	0	1
Plant_831	36	0	0	0	0	35	0	0	0	0	0	0	1	0	0	2
Plant_832	36	0	0	0	0	0	36	0	0	0	0	0	0	0	0	1
Plant_833	35	3	3	3	2	5	2	2	1	3	2	2	2	3	2	14
Plant_834	35	3	3	1	3	3	5	2	2	2	2	2	4	2	1	14
Plant_835	35	2	1	3	4	2	2	1	1	1	4	1	2	9	2	14
Plant_836	35	5	2	1	3	12	3	3	1	1	1	1	2	0	0	12
Plant_837	35	3	2	3	3	3	2	3	1	2	2	2	4	4	1	14
Plant_838	35	2	2	1	3	4	2	3	0	4	1	1	7	3	2	13
Plant_839	35	0	2	1	6	6	0	3	1	5	3	2	5	0	1	11
Plant_840	35	5	5	2	2	2	2	3	0	2	2	1	2	2	5	13
Plant_841	35	2	1	3	5	1	0	14	0	1	1	2	2	1	2	12
Plant_842	35	0	2	3	5	3	1	2	0	2	1	4	6	2	4	12
Plant_843	35	4	4	1	3	2	2	2	1	2	3	2	3	3	3	14
Plant_844	35	4	4	2	1	7	2	2	1	1	3	2	1	2	3	14
Plant_845	35	2	3	1	6	2	2	2	1	1	3	2	2	4	4	14
Plant_846	35	2	2	3	3	3	4	2	1	1	1	4	3	3	3	14
Plant_847	35	0	0	0	0	28	2	1	0	1	0	1	0	1	1	7
Plant_848	35	2	2	3	4	2	2	3	0	3	1	4	2	3	4	13
Plant_849	35	2	2	2	1	4	2	2	1	2	1	2	5	4	5	14
Plant_850	35	2	3	4	1	3	2	2	1	3	3	2	4	4	1	14
Plant_851	35	4	4	1	7	1	2	3	1	2	2	4	1	2	1	14
Plant_852	35	1	2	2	2	3	4	3	1	2	2	2	3	5	3	14
Plant_853	35	2	2	3	4	5	3	1	2	1	3	2	2	2	3	14
Plant_854	35	2	5	2	4	3	2	2	2	2	2	3	2	2	2	14
Plant_855	35	1	3	4	2	4	2	2	1	2	3	1	5	3	2	14
Plant_856	35	3	2	3	1	6	4	1	1	2	4	2	2	3	1	14
Plant_857	35	5	2	2	3	4	2	3	1	2	2	3	2	2	2	14
Plant_858	35	1	3	1	6	4	4	3	1	2	2	2	3	1	2	14
Plant_859	35	2	1	3	3	3	4	2	0	2	1	4	3	4	3	13
Plant_860	35	2	2	1	2	1	2	2	2	1	1	2	1	0	16	13
Plant_861	35	3	3	1	2	3	2	3	3	3	2	2	3	3	2	14
Plant_862	35	3	2	3	4	1	3	4	1	3	2	3	4	1	1	14
Plant_863	35	1	4	2	5	1	5	3	2	4	1	1	1	2	3	14
Plant_864	35	1	1	2	1	14	2	1	1	1	2	2	3	3	1	14
Plant_865	35	2	1	1	4	0	11	4	2	1	0	1	0	3	5	11
Plant_866	35	1	3	1	2	3	11	2	2	1	2	2	2	2	1	14
Plant_867	35	0	0	0	0	0	0	0	0	0	0	35	0	0	0	1
Plant_868	35	1	8	4	3	2	0	3	0	1	5	0	2	3	3	11
Plant_869	35	2	4	1	3	5	2	2	1	2	3	1	3	3	3	14
Plant_870	35	2	2	4	4	2	4	2	3	2	1	3	1	1	4	14
Plant_871	35	0	0	1	0	0	0	1	33	0	0	0	0	0	0	3
Plant_872	35	0	7	0	16	0	0	11	0	0	0	0	0	0	1	4
Plant_873	35	0	0	0	0	0	0	0	35	0	0	0	0	0	0	1
Plant_874	35	0	0	0	0	0	35	0	0	0	0	0	0	0	0	1
Plant_875	35	0	8	1	4	5	0	2	0	1	2	3	3	4	2	11
Plant_876	35	0	1	1	1	11	11	1	0	1	0	1	2	5	0	10
Plant_877	35	0	1	8	2	4	0	4	0	1	1	2	3	3	6	11
Plant_878	35	0	2	3	1	4	0	5	0	1	0	7	6	6	0	9
Plant_879	35	0	11	0	2	0	0	6	0	1	0	15	0	0	0	5
Plant_880	35	0	1	2	0	3	0	1	0	1	5	2	7	2	11	10
Plant_881	35	0	3	3	2	12	0	1	0	1	2	2	2	6	1	11
Plant_882	35	0	0	4	1	4	0	0	0	18	1	2	3	1	1	9
Plant_883	35	0	0	35	0	0	0	0	0	0	0	0	0	0	0	1
Plant_884	35	0	0	0	0	0	0	1	0	0	0	34	0	0	0	2
Plant_885	35	0	0	0	35	0	0	0	0	0	0	0	0	0	0	1
Plant_886	35	0	0	0	0	0	0	0	0	0	0	35	0	0	0	1
Plant_887	35	0	0	0	0	0	0	0	0	0	0	0	35	0	0	1
Plant_888	35	0	0	0	0	0	0	0	0	0	0	0	35	0	0	1
Plant_889	34	0	21	0	5	0	0	5	0	2	0	1	0	0	0	5
Plant_890	34	3	3	3	3	2	2	3	2	2	2	4	2	1	2	14
Plant_891	34	3	3	2	4	2	2	4	1	2	3	1	4	1	2	14
Plant_892	34	7	5	3	4	0	2	3	0	2	1	4	2	1	0	11
Plant_893	34	1	3	3	4	3	2	4	1	2	4	2	2	2	1	14
Plant_894	34	4	2	1	3	6	4	2	1	2	3	2	1	1	2	14
Plant_895	34	3	1	3	1	3	13	1	0	1	1	1	2	2	2	13
Plant_896	34	0	0	0	0	2	0	23	0	0	0	5	2	2	0	5
Plant_897	34	4	2	3	4	3	4	3	1	1	3	2	2	1	1	14
Plant_898	34	2	5	2	2	1	4	4	1	3	1	1	1	4	3	14
Plant_899	34	2	4	4	2	4	2	3	1	2	1	2	2	4	1	14
Plant_900	34	2	2	2	4	3	3	1	1	2	2	3	3	3	3	14
Plant_901	34	1	1	2	3	0	2	1	0	1	1	9	0	1	12	11
Plant_902	34	2	1	1	2	4	10	2	3	1	1	2	2	1	2	14
Plant_903	34	3	2	4	2	4	2	2	1	1	1	2	5	2	3	14
Plant_904	34	2	4	4	2	6	2	2	1	1	1	2	3	2	2	14
Plant_905	34	4	2	3	3	2	4	4	0	3	2	3	1	2	1	13
Plant_906	34	2	2	1	4	7	2	2	1	1	4	2	1	2	3	14
Plant_907	34	3	1	1	4	15	0	2	0	0	1	2	2	2	1	11
Plant_908	34	2	4	2	4	2	3	4	1	2	2	4	1	1	2	14
Plant_909	34	2	2	2	3	4	4	3	1	2	1	2	3	3	2	14
Plant_910	34	2	3	4	3	3	4	3	1	2	1	1	3	1	3	14
Plant_911	34	1	2	2	2	13	2	1	1	1	2	1	2	2	2	14
Plant_912	34	0	0	33	0	0	0	0	0	0	0	0	1	0	0	2
Plant_913	34	0	10	3	3	3	0	2	0	4	0	2	1	5	1	10
Plant_914	34	1	4	2	3	1	2	3	2	2	2	2	4	3	3	14
Plant_915	34	0	0	34	0	0	0	0	0	0	0	0	0	0	0	1
Plant_916	34	0	0	0	0	0	0	0	34	0	0	0	0	0	0	1
Plant_917	34	0	0	3	0	6	4	0	8	0	3	0	2	5	3	8
Plant_918	34	0	0	1	3	2	0	1	0	19	0	2	2	0	4	8
Plant_919	34	0	2	2	8	0	2	2	0	1	1	0	1	1	14	10
Plant_920	34	0	7	0	7	2	0	4	0	2	1	2	2	6	1	10
Plant_921	34	0	0	0	0	0	0	0	0	0	0	32	0	0	2	2
Plant_922	34	0	3	0	13	0	0	18	0	0	0	0	0	0	0	3
Plant_923	34	0	0	0	34	0	0	0	0	0	0	0	0	0	0	1
Plant_924	34	0	2	2	1	17	0	1	0	1	1	1	2	2	4	11
Plant_925	34	0	2	0	3	12	0	1	0	1	1	2	4	7	1	10
Plant_926	34	0	0	2	2	0	2	5	0	2	0	1	0	16	4	8
Plant_927	34	0	0	0	0	2	0	32	0	0	0	0	0	0	0	2
Plant_928	34	0	0	34	0	0	0	0	0	0	0	0	0	0	0	1
Plant_929	34	0	0	26	0	8	0	0	0	0	0	0	0	0	0	2
Plant_930	34	0	0	0	33	0	0	0	0	0	0	0	0	1	0	2
Plant_931	34	0	0	1	0	0	0	0	0	0	0	0	32	0	1	3
Plant_932	34	0	0	0	0	0	0	0	0	0	0	34	0	0	0	1
Plant_933	34	0	0	0	0	0	0	0	0	0	0	34	0	0	0	1
Plant_934	34	0	0	0	0	4	0	0	0	0	0	0	0	30	0	2
Plant_935	34	0	0	0	34	0	0	0	0	0	0	0	0	0	0	1
Plant_936	34	0	0	0	0	0	0	0	0	0	0	0	34	0	0	1
Plant_937	34	0	0	0	0	34	0	0	0	0	0	0	0	0	0	1
Plant_938	34	0	0	0	0	0	0	34	0	0	0	0	0	0	0	1
Plant_939	33	4	0	8	0	14	0	0	0	1	0	0	1	4	1	7
Plant_940	33	2	1	1	1	18	4	1	0	1	0	1	1	1	1	12
Plant_941	33	5	4	2	5	1	2	2	1	2	2	3	1	2	1	14
Plant_942	33	3	2	3	2	3	2	2	2	2	3	1	3	4	1	14
Plant_943	33	5	3	2	1	2	4	4	3	1	1	1	2	2	2	14
Plant_944	33	2	2	2	3	2	2	1	4	1	2	2	4	3	3	14
Plant_945	33	1	3	1	3	2	4	3	2	3	2	2	3	2	2	14
Plant_946	33	8	3	0	2	1	8	2	1	2	2	1	1	1	1	13
Plant_947	33	3	2	1	1	1	2	8	5	3	1	0	2	1	3	13
Plant_948	33	1	1	2	1	5	2	3	2	1	1	2	2	2	8	14
Plant_949	33	1	2	3	7	3	2	3	1	1	2	2	4	1	1	14
Plant_950	33	3	1	1	6	2	2	3	1	2	2	5	2	1	2	14
Plant_951	33	5	2	3	4	2	2	3	1	2	2	2	3	1	1	14
Plant_952	33	3	5	1	2	4	2	2	2	2	2	2	2	2	2	14
Plant_953	33	9	2	2	1	3	2	1	2	1	1	1	2	3	3	14
Plant_954	33	1	2	2	1	3	4	4	1	2	1	1	4	4	3	14
Plant_955	33	0	2	2	1	10	2	4	0	1	0	2	2	5	2	11
Plant_956	33	4	3	1	4	6	2	1	1	1	1	2	2	1	4	14
Plant_957	33	0	4	2	3	3	0	3	0	3	2	5	3	3	2	11
Plant_958	33	2	2	2	1	5	6	2	1	2	2	2	2	2	2	14
Plant_959	33	1	5	2	2	5	2	2	2	2	1	4	2	2	1	14
Plant_960	33	2	6	2	5	3	2	2	1	2	1	2	1	2	2	14
Plant_961	33	3	5	2	2	3	4	3	1	2	1	3	1	2	1	14
Plant_962	33	0	0	0	0	0	0	0	33	0	0	0	0	0	0	1
Plant_963	33	5	3	2	3	2	5	3	1	2	1	3	1	1	1	14
Plant_964	33	3	2	1	1	5	4	3	1	1	4	3	2	2	1	14
Plant_965	33	1	2	3	2	2	4	2	1	2	3	2	4	3	2	14
Plant_966	33	5	3	2	6	2	2	2	1	2	2	1	1	2	2	14
Plant_967	33	3	4	3	2	4	1	2	2	4	1	2	1	2	2	14
Plant_968	33	1	3	3	2	3	4	3	1	1	3	2	2	3	2	14
Plant_969	33	3	4	2	4	1	4	3	1	2	1	2	1	3	2	14
Plant_970	33	1	1	4	3	8	6	1	0	2	1	1	2	2	1	13
Plant_971	33	1	0	0	0	20	2	0	3	1	0	0	1	3	2	8
Plant_972	33	0	7	4	4	0	2	6	0	4	1	3	1	0	1	10
Plant_973	33	1	6	3	4	2	2	3	1	3	3	2	1	1	1	14
Plant_974	33	2	3	3	2	1	4	2	2	2	2	4	2	3	1	14
Plant_975	33	1	4	1	4	4	2	4	0	1	4	3	3	2	0	12
Plant_976	33	2	4	1	4	2	3	3	1	3	2	3	3	1	1	14
Plant_977	33	0	1	1	1	1	23	1	0	1	0	1	1	1	1	11
Plant_978	33	0	0	0	0	0	0	0	0	0	0	0	0	32	1	2
Plant_979	33	0	0	0	0	0	0	0	33	0	0	0	0	0	0	1
Plant_980	33	0	0	0	0	0	1	0	20	1	0	4	0	2	5	6
Plant_981	33	0	2	11	4	2	2	1	1	1	2	1	1	1	4	13
Plant_982	33	0	2	2	1	5	2	3	2	1	2	4	2	5	2	13
Plant_983	33	0	4	2	4	6	0	1	0	2	1	2	4	3	4	11
Plant_984	33	0	0	6	0	3	2	2	1	0	3	1	2	2	11	10
Plant_985	33	0	0	6	0	8	0	1	0	0	5	3	3	2	5	8
Plant_986	33	0	0	3	0	16	2	0	0	0	4	0	5	1	2	7
Plant_987	33	0	0	0	33	0	0	0	0	0	0	0	0	0	0	1
Plant_988	33	0	0	5	0	10	2	2	0	1	0	0	3	8	2	8
Plant_989	33	0	7	0	0	0	0	26	0	0	0	0	0	0	0	2
Plant_990	33	0	0	0	0	7	0	0	0	0	19	0	1	2	4	5
Plant_991	33	0	2	7	2	11	0	2	0	0	1	5	1	1	1	10
Plant_992	33	0	0	2	0	0	0	0	0	0	0	0	1	27	3	4
Plant_993	33	0	0	0	0	0	0	0	0	33	0	0	0	0	0	1
Plant_994	33	0	0	0	0	0	0	0	0	33	0	0	0	0	0	1
Plant_995	33	0	0	0	0	0	0	2	0	0	0	31	0	0	0	2
Plant_996	33	0	0	3	0	13	0	0	0	0	0	0	2	13	2	5
Plant_997	33	0	0	0	0	0	0	0	0	0	33	0	0	0	0	1
Plant_998	33	0	0	0	33	0	0	0	0	0	0	0	0	0	0	1
Plant_999	33	0	0	0	33	0	0	0	0	0	0	0	0	0	0	1
Plant_1000	33	0	0	0	1	0	32	0	0	0	0	0	0	0	0	2
Plant_1001	33	0	0	0	0	0	0	0	0	0	0	0	33	0	0	1
Plant_1002	33	0	0	0	0	33	0	0	0	0	0	0	0	0	0	1
Plant_1003	33	0	0	0	0	0	33	0	0	0	0	0	0	0	0	1
Plant_1004	33	0	0	0	0	0	0	0	0	0	0	0	0	0	33	1
Plant_1005	33	0	0	0	0	0	0	33	0	0	0	0	0	0	0	1
Plant_1006	32	3	3	2	3	5	1	3	0	2	1	4	2	2	1	13
Plant_1007	32	4	3	2	1	4	2	3	1	2	4	1	2	2	1	14
Plant_1008	32	3	1	1	1	1	18	1	1	2	0	1	0	1	1	12
Plant_1009	32	1	3	2	2	3	4	3	2	2	3	2	2	2	1	14
Plant_1010	32	6	3	1	4	3	4	3	0	3	2	1	1	1	0	12
Plant_1011	32	3	5	2	6	1	4	3	0	2	2	1	1	1	1	13
Plant_1012	32	2	2	2	3	2	4	4	1	2	3	1	2	2	2	14
Plant_1013	32	3	4	2	3	4	2	1	1	2	1	1	3	2	3	14
Plant_1014	32	3	3	3	2	2	4	3	1	2	3	1	1	3	1	14
Plant_1015	32	3	4	3	2	3	2	3	1	2	1	2	2	2	2	14
Plant_1016	32	5	2	3	3	2	6	1	1	1	2	2	2	1	1	14
Plant_1017	32	3	4	1	4	2	2	3	1	2	3	2	2	2	1	14
Plant_1018	32	3	4	4	2	2	4	2	0	2	0	2	2	2	3	12
Plant_1019	32	4	5	1	3	1	4	4	1	2	1	1	1	3	1	14
Plant_1020	32	2	1	2	2	2	2	2	1	1	3	3	5	5	1	14
Plant_1021	32	0	4	2	6	1	4	2	1	3	1	3	1	2	2	13
Plant_1022	32	3	3	1	2	6	2	2	1	2	2	3	2	2	1	14
Plant_1023	32	0	3	3	3	1	4	3	3	1	4	2	1	3	1	13
Plant_1024	32	0	0	0	0	0	31	0	1	0	0	0	0	0	0	2
Plant_1025	32	3	3	2	2	6	2	2	1	2	1	2	1	3	2	14
Plant_1026	32	2	2	1	2	2	6	2	1	3	3	1	2	4	1	14
Plant_1027	32	0	12	1	6	0	0	5	0	0	0	8	0	0	0	5
Plant_1028	32	2	2	3	2	4	2	2	1	2	3	1	3	3	2	14
Plant_1029	32	2	1	2	2	2	13	2	1	1	1	2	1	0	2	13
Plant_1030	32	2	4	3	2	2	2	3	1	2	2	4	2	2	1	14
Plant_1031	32	3	3	1	2	2	4	2	2	1	2	2	3	4	1	14
Plant_1032	32	3	2	3	3	1	4	4	1	1	1	2	2	3	2	14
Plant_1033	32	1	2	2	3	1	4	2	1	2	3	2	3	3	3	14
Plant_1034	32	2	0	6	0	5	0	0	0	0	0	0	15	3	1	6
Plant_1035	32	2	3	3	2	2	4	3	1	2	2	1	2	3	2	14
Plant_1036	32	0	1	0	2	22	0	1	2	1	0	1	1	0	1	9
Plant_1037	32	2	4	2	3	3	2	4	1	2	2	2	1	2	2	14
Plant_1038	32	1	3	2	2	2	4	4	1	1	2	3	2	4	1	14
Plant_1039	32	2	1	1	3	1	2	12	1	5	0	1	1	1	1	13
Plant_1040	32	1	2	6	3	3	0	4	2	1	2	2	2	2	2	13
Plant_1041	32	3	4	1	6	1	2	3	2	2	2	2	2	1	1	14
Plant_1042	32	1	2	2	2	6	4	4	1	1	2	0	3	3	1	13
Plant_1043	32	0	1	5	1	8	2	1	0	1	1	1	5	1	5	12
Plant_1044	32	2	2	3	4	2	2	2	2	3	2	3	2	2	1	14
Plant_1045	32	2	2	2	3	2	4	3	1	2	1	3	2	3	2	14
Plant_1046	32	1	3	4	4	1	1	5	1	3	1	2	1	3	2	14
Plant_1047	32	1	1	3	1	3	9	2	2	2	2	1	2	1	2	14
Plant_1048	32	2	3	1	2	7	2	2	1	2	3	2	3	1	1	14
Plant_1049	32	0	0	0	1	30	0	0	0	0	0	0	1	0	0	3
Plant_1050	32	1	1	3	2	4	2	3	1	3	1	0	7	2	2	13
Plant_1051	32	0	2	0	0	13	0	0	5	0	0	0	1	5	6	6
Plant_1052	32	0	5	1	4	7	0	3	0	2	1	2	1	3	3	11
Plant_1053	32	0	2	2	1	9	0	3	1	2	3	2	2	3	2	12
Plant_1054	32	0	2	0	0	0	0	0	0	0	0	0	0	23	7	3
Plant_1055	32	0	1	1	0	0	1	0	0	0	0	29	0	0	0	4
Plant_1056	32	0	0	0	0	0	0	0	0	0	0	0	0	6	26	2
Plant_1057	32	0	0	24	0	4	0	0	0	0	0	0	4	0	0	3
Plant_1058	32	0	0	0	0	0	0	0	0	0	32	0	0	0	0	1
Plant_1059	32	0	0	0	27	0	0	5	0	0	0	0	0	0	0	2
Plant_1060	32	0	0	0	0	0	0	5	0	0	0	1	0	26	0	3
Plant_1061	32	0	0	0	0	32	0	0	0	0	0	0	0	0	0	1
Plant_1062	32	0	0	0	0	0	0	0	0	0	0	0	0	1	31	2
Plant_1063	32	0	0	0	0	0	0	32	0	0	0	0	0	0	0	1
Plant_1064	31	2	4	2	2	2	2	5	1	2	2	1	2	2	2	14
Plant_1065	31	0	0	1	0	29	0	0	0	0	0	0	1	0	0	3
Plant_1066	31	0	1	2	5	2	3	3	4	2	1	1	1	3	3	13
Plant_1067	31	1	1	2	3	3	2	1	0	1	1	1	2	2	11	13
Plant_1068	31	3	2	2	3	8	2	2	1	2	1	2	1	1	1	14
Plant_1069	31	2	4	2	3	2	2	2	1	3	2	3	2	1	2	14
Plant_1070	31	2	2	2	2	2	7	3	1	2	2	1	2	1	2	14
Plant_1071	31	2	4	2	2	1	1	2	2	2	2	2	5	2	2	14
Plant_1072	31	1	0	5	1	0	4	2	0	2	0	0	0	15	1	8
Plant_1073	31	0	0	0	0	0	31	0	0	0	0	0	0	0	0	1
Plant_1074	31	5	1	2	2	3	4	2	1	1	2	1	3	3	1	14
Plant_1075	31	2	1	1	11	3	2	2	2	1	1	1	1	2	1	14
Plant_1076	31	3	2	2	2	2	4	2	1	1	2	3	2	2	3	14
Plant_1077	31	1	3	4	2	2	3	2	1	2	3	2	1	3	2	14
Plant_1078	31	3	5	1	2	2	2	3	1	2	1	4	2	1	2	14
Plant_1079	31	0	3	1	4	1	2	3	2	2	7	2	2	1	1	13
Plant_1080	31	2	3	1	5	1	6	2	0	5	0	2	1	1	2	12
Plant_1081	31	1	2	2	2	2	5	1	1	1	8	1	2	1	2	14
Plant_1082	31	2	4	2	3	0	4	5	1	2	1	4	1	1	1	13
Plant_1083	31	2	1	3	1	8	2	1	0	1	1	2	3	2	4	13
Plant_1084	31	4	2	4	2	3	4	1	1	1	2	1	3	1	2	14
Plant_1085	31	3	2	3	2	3	2	3	1	3	2	2	2	1	2	14
Plant_1086	31	2	3	1	3	2	2	4	1	2	2	4	1	2	2	14
Plant_1087	31	1	0	1	1	1	2	0	6	0	0	0	1	3	15	9
Plant_1088	31	4	2	1	2	2	4	2	1	1	5	2	3	1	1	14
Plant_1089	31	5	1	2	2	2	5	1	1	1	3	1	3	3	1	14
Plant_1090	31	2	3	2	1	2	2	4	2	3	2	2	3	1	2	14
Plant_1091	31	1	1	1	1	16	2	1	1	1	1	1	2	1	1	14
Plant_1092	31	2	4	2	3	2	4	2	1	1	3	2	2	2	1	14
Plant_1093	31	2	3	3	3	2	2	4	2	2	1	3	1	2	1	14
Plant_1094	31	1	1	2	2	14	2	1	1	1	1	1	2	1	1	14
Plant_1095	31	5	1	3	2	4	2	2	1	1	2	1	2	2	3	14
Plant_1096	31	4	2	1	3	3	2	3	1	2	1	2	4	1	2	14
Plant_1097	31	3	4	1	4	1	4	3	2	2	0	2	1	2	2	13
Plant_1098	31	0	3	2	3	1	2	3	3	3	2	3	3	1	2	13
Plant_1099	31	1	3	1	2	2	4	5	1	2	3	2	2	2	1	14
Plant_1100	31	2	2	2	1	2	2	1	1	1	2	1	3	1	10	14
Plant_1101	31	0	0	1	0	0	0	0	6	0	0	0	0	2	22	4
Plant_1102	31	1	1	6	2	4	2	1	1	1	1	1	5	3	2	14
Plant_1103	31	1	3	1	2	3	4	3	1	2	2	4	2	2	1	14
Plant_1104	31	3	3	2	2	2	4	2	1	2	2	2	2	2	2	14
Plant_1105	31	2	3	2	4	3	4	3	1	2	1	1	3	1	1	14
Plant_1106	31	2	2	0	2	2	6	2	1	2	3	2	3	2	2	13
Plant_1107	31	2	3	2	2	3	2	2	1	2	2	1	3	3	3	14
Plant_1108	31	1	2	1	2	2	5	8	1	1	1	4	1	1	1	14
Plant_1109	31	1	3	1	3	3	4	2	1	1	2	2	4	2	2	14
Plant_1110	31	0	1	5	2	1	0	7	0	2	0	2	1	4	6	10
Plant_1111	31	0	0	31	0	0	0	0	0	0	0	0	0	0	0	1
Plant_1112	31	0	2	1	2	3	2	2	6	2	3	2	3	1	2	13
Plant_1113	31	1	4	1	2	3	4	4	2	1	2	3	1	2	1	14
Plant_1114	31	1	5	2	2	2	2	2	1	3	3	2	3	1	2	14
Plant_1115	31	2	3	2	2	3	2	2	2	2	2	1	3	2	3	14
Plant_1116	31	3	4	1	2	2	5	3	0	2	2	4	1	0	2	12
Plant_1117	31	0	6	3	4	1	2	5	1	0	0	1	2	3	3	11
Plant_1118	31	1	3	3	3	2	2	2	1	2	3	3	2	2	2	14
Plant_1119	31	3	0	0	0	0	0	0	0	0	0	0	5	1	22	4
Plant_1120	31	0	0	0	0	0	0	31	0	0	0	0	0	0	0	1
Plant_1121	31	1	3	1	3	5	4	4	0	1	2	1	2	2	2	13
Plant_1122	31	1	4	2	3	2	4	3	1	3	2	3	1	1	1	14
Plant_1123	31	1	4	2	3	3	4	2	1	2	2	2	2	1	2	14
Plant_1124	31	1	3	4	2	1	2	5	1	2	2	2	3	2	1	14
Plant_1125	31	0	2	3	2	7	0	1	0	1	3	1	2	9	0	10
Plant_1126	31	0	0	0	0	0	0	0	31	0	0	0	0	0	0	1
Plant_1127	31	0	0	0	0	0	0	0	31	0	0	0	0	0	0	1
Plant_1128	31	0	2	1	3	1	4	3	3	2	1	2	2	5	2	13
Plant_1129	31	0	1	2	1	4	2	1	1	1	3	1	7	4	3	13
Plant_1130	31	0	4	8	2	0	6	3	1	1	0	2	0	3	1	10
Plant_1131	31	0	0	0	0	28	0	0	2	0	0	0	1	0	0	3
Plant_1132	31	0	3	0	5	0	2	15	0	1	0	5	0	0	0	6
Plant_1133	31	0	4	1	1	1	0	6	0	2	3	3	6	1	3	11
Plant_1134	31	0	19	0	6	0	0	1	0	3	0	2	0	0	0	5
Plant_1135	31	0	2	3	3	2	1	2	0	2	2	2	3	3	6	12
Plant_1136	31	0	2	2	2	2	3	3	0	1	0	0	3	1	12	10
Plant_1137	31	0	0	1	0	29	0	0	0	0	0	0	1	0	0	3
Plant_1138	31	0	2	4	3	6	0	2	0	1	2	2	6	2	1	11
Plant_1139	31	0	2	6	1	9	0	1	0	1	2	1	2	5	1	11
Plant_1140	31	0	0	0	10	0	0	21	0	0	0	0	0	0	0	2
Plant_1141	31	0	0	1	0	0	0	0	0	0	0	0	30	0	0	2
Plant_1142	31	0	1	24	1	1	0	1	0	0	0	1	1	0	1	8
Plant_1143	31	0	1	3	0	10	0	0	0	0	6	1	2	7	1	8
Plant_1144	31	0	0	2	1	8	0	12	0	0	1	3	1	2	1	9
Plant_1145	31	0	1	0	1	0	0	29	0	0	0	0	0	0	0	3
Plant_1146	31	0	0	0	0	0	0	0	0	31	0	0	0	0	0	1
Plant_1147	31	0	0	0	0	0	0	0	0	31	0	0	0	0	0	1
Plant_1148	31	0	0	2	0	19	0	0	0	0	6	0	1	2	1	6
Plant_1149	31	0	0	1	0	4	0	0	0	0	1	0	11	3	11	6
Plant_1150	31	0	0	28	0	2	0	1	0	0	0	0	0	0	0	3
Plant_1151	31	0	0	31	0	0	0	0	0	0	0	0	0	0	0	1
Plant_1152	31	0	0	9	0	22	0	0	0	0	0	0	0	0	0	2
Plant_1153	31	0	0	0	0	0	0	0	0	0	0	31	0	0	0	1
Plant_1154	31	0	0	0	31	0	0	0	0	0	0	0	0	0	0	1
Plant_1155	31	0	0	0	0	0	0	0	0	0	0	0	0	1	30	2
Plant_1156	31	0	0	0	0	0	0	0	0	0	0	0	0	0	31	1
Plant_1157	30	1	2	1	2	1	0	1	15	1	1	1	1	2	1	13
Plant_1158	30	3	2	2	3	2	2	2	1	1	3	3	1	3	2	14
Plant_1159	30	0	0	0	0	0	0	0	0	0	0	0	0	30	0	1
Plant_1160	30	0	4	4	1	0	4	1	6	1	2	1	2	1	3	12
Plant_1161	30	2	3	2	2	1	2	4	2	3	1	2	2	2	2	14
Plant_1162	30	4	3	1	1	1	4	2	1	3	2	1	2	2	3	14
Plant_1163	30	1	1	7	1	1	4	2	0	1	1	3	2	3	3	13
Plant_1164	30	1	2	3	1	9	2	1	1	1	1	1	3	3	1	14
Plant_1165	30	2	3	3	1	4	2	2	2	2	1	1	3	2	2	14
Plant_1166	30	4	2	2	2	1	4	2	2	2	3	1	1	2	2	14
Plant_1167	30	1	1	2	1	1	2	2	1	2	7	1	3	5	1	14
Plant_1168	30	1	2	3	1	7	5	3	0	3	0	1	1	2	1	12
Plant_1169	30	2	2	4	1	4	2	2	3	1	1	1	2	1	4	14
Plant_1170	30	6	1	3	3	1	2	1	4	1	1	1	1	2	3	14
Plant_1171	30	3	3	0	3	1	5	4	1	2	1	2	3	1	1	13
Plant_1172	30	2	2	1	3	1	2	2	0	1	1	2	2	1	10	13
Plant_1173	30	4	3	2	3	3	2	2	1	2	2	3	1	1	1	14
Plant_1174	30	3	1	3	0	2	2	1	0	1	1	1	2	4	9	12
Plant_1175	30	3	3	2	2	2	2	3	1	2	2	2	2	2	2	14
Plant_1176	30	2	2	2	2	3	2	2	1	1	2	2	3	2	4	14
Plant_1177	30	5	1	0	0	0	0	23	0	0	0	0	1	0	0	4
Plant_1178	30	4	3	2	2	2	2	3	1	2	2	2	1	2	2	14
Plant_1179	30	1	1	3	1	3	1	2	0	0	2	1	12	0	3	11
Plant_1180	30	3	1	2	3	3	4	2	1	1	2	4	1	1	2	14
Plant_1181	30	2	2	2	4	2	4	3	3	2	1	1	2	1	1	14
Plant_1182	30	5	4	2	1	4	2	2	0	0	2	0	4	3	1	11
Plant_1183	30	1	3	1	6	2	2	3	1	3	2	3	1	1	1	14
Plant_1184	30	3	3	2	2	2	2	3	2	3	1	2	2	1	2	14
Plant_1185	30	1	3	2	3	3	2	4	1	2	2	2	2	2	1	14
Plant_1186	30	1	3	2	2	4	2	2	1	2	2	3	2	3	1	14
Plant_1187	30	2	3	2	2	2	4	3	1	2	1	3	1	2	2	14
Plant_1188	30	1	2	2	1	3	1	1	1	1	1	1	1	1	13	14
Plant_1189	30	1	5	2	3	4	2	2	1	1	1	3	2	1	2	14
Plant_1190	30	4	3	2	3	2	2	3	1	2	3	2	1	1	1	14
Plant_1191	30	0	2	4	2	0	2	0	0	0	1	4	0	10	5	8
Plant_1192	30	1	3	4	2	2	0	4	0	2	3	1	1	3	4	12
Plant_1193	30	5	3	2	1	2	0	3	0	1	3	2	2	4	2	12
Plant_1194	30	2	2	2	1	2	4	2	1	1	2	2	2	5	2	14
Plant_1195	30	4	1	2	2	1	2	3	1	2	2	3	3	1	3	14
Plant_1196	30	2	2	2	1	2	4	2	1	1	2	2	2	2	5	14
Plant_1197	30	2	3	1	2	1	6	2	1	2	2	2	3	2	1	14
Plant_1198	30	1	0	2	0	1	0	6	0	0	1	0	1	1	17	8
Plant_1199	30	2	3	2	1	4	2	4	1	1	2	2	2	1	3	14
Plant_1200	30	2	3	2	2	3	4	2	0	1	3	2	2	1	3	13
Plant_1201	30	4	4	2	3	2	2	3	1	2	2	2	1	1	1	14
Plant_1202	30	2	2	1	1	2	6	2	2	2	1	2	2	2	3	14
Plant_1203	30	2	2	2	2	3	1	3	1	2	2	2	2	4	2	14
Plant_1204	30	2	2	3	1	5	2	2	1	2	2	2	2	2	2	14
Plant_1205	30	2	2	2	2	4	2	2	2	2	2	1	3	3	1	14
Plant_1206	30	3	2	2	1	7	2	1	0	1	2	1	2	5	1	13
Plant_1207	30	3	3	3	1	3	2	2	1	2	2	2	2	2	2	14
Plant_1208	30	1	1	2	1	3	2	1	12	1	2	1	1	1	1	14
Plant_1209	30	1	4	2	4	3	2	4	0	2	1	1	3	1	2	13
Plant_1210	30	3	3	2	2	2	4	2	1	2	2	2	2	2	1	14
Plant_1211	30	2	2	2	2	3	2	2	0	2	1	3	2	4	3	13
Plant_1212	30	3	2	2	3	5	0	3	0	2	1	4	2	1	2	12
Plant_1213	30	1	2	3	3	3	2	2	0	2	0	4	2	2	4	12
Plant_1214	30	1	3	2	2	4	2	2	1	2	2	3	4	1	1	14
Plant_1215	30	1	1	3	1	2	2	1	1	1	1	8	3	4	1	14
Plant_1216	30	1	0	5	4	0	1	0	1	9	0	7	0	2	0	8
Plant_1217	30	6	2	1	1	1	2	3	2	5	1	2	2	0	2	13
Plant_1218	30	0	2	3	2	6	0	3	0	2	3	3	3	3	0	10
Plant_1219	30	1	1	2	1	2	7	1	4	3	1	1	1	3	2	14
Plant_1220	30	3	3	2	2	2	4	3	1	2	1	2	3	1	1	14
Plant_1221	30	4	6	1	1	1	3	2	2	1	2	4	1	1	1	14
Plant_1222	30	2	4	2	2	3	2	3	1	2	1	2	3	2	1	14
Plant_1223	30	1	0	6	3	0	0	1	0	0	1	1	11	3	3	9
Plant_1224	30	0	0	0	0	0	0	0	30	0	0	0	0	0	0	1
Plant_1225	30	0	0	2	0	4	8	0	3	0	0	0	2	9	2	7
Plant_1226	30	0	0	0	3	11	0	1	8	1	1	1	2	0	2	9
Plant_1227	30	0	2	1	2	4	4	5	1	1	3	3	2	1	1	13
Plant_1228	30	0	1	2	1	7	0	2	0	1	8	3	1	3	1	11
Plant_1229	30	0	0	0	0	0	0	0	30	0	0	0	0	0	0	1
Plant_1230	30	0	1	1	0	4	0	0	0	0	2	0	1	14	7	7
Plant_1231	30	0	0	6	0	11	0	0	0	0	0	0	0	10	3	4
Plant_1232	30	0	2	3	3	2	2	2	0	0	3	4	3	5	1	11
Plant_1233	30	0	5	3	3	2	0	4	0	1	3	3	1	2	3	11
Plant_1234	30	0	1	0	0	0	0	1	0	2	1	1	3	9	12	8
Plant_1235	30	0	1	6	1	7	0	1	0	2	1	1	5	2	3	11
Plant_1236	30	0	1	7	4	7	0	5	0	2	0	2	1	1	0	9
Plant_1237	30	0	0	0	0	27	0	0	0	0	1	0	0	1	1	4
Plant_1238	30	0	0	0	0	0	0	0	0	30	0	0	0	0	0	1
Plant_1239	30	0	0	0	0	29	0	0	0	0	0	0	1	0	0	2
Plant_1240	30	0	0	3	1	5	0	2	0	1	4	3	2	8	1	10
Plant_1241	30	0	0	0	0	0	14	0	0	2	0	1	3	2	8	6
Plant_1242	30	0	0	30	0	0	0	0	0	0	0	0	0	0	0	1
Plant_1243	30	0	0	29	0	0	0	0	0	0	0	1	0	0	0	2
Plant_1244	30	0	0	0	0	0	0	0	0	0	0	30	0	0	0	1
Plant_1245	30	0	0	0	0	30	0	0	0	0	0	0	0	0	0	1
Plant_1246	30	0	0	0	0	30	0	0	0	0	0	0	0	0	0	1
Plant_1247	30	0	0	0	0	0	30	0	0	0	0	0	0	0	0	1
Plant_1248	30	0	0	0	0	0	30	0	0	0	0	0	0	0	0	1
Plant_1249	30	0	0	0	0	0	30	0	0	0	0	0	0	0	0	1
Plant_1250	29	3	3	0	2	2	2	3	1	2	2	3	3	2	1	13
Plant_1251	29	2	6	1	4	1	0	5	0	2	1	4	1	1	1	12
Plant_1252	29	29	0	0	0	0	0	0	0	0	0	0	0	0	0	1
Plant_1253	29	2	3	2	3	1	4	2	2	1	1	3	1	2	2	14
Plant_1254	29	1	3	4	0	1	2	4	0	2	1	4	3	3	1	12
Plant_1255	29	2	1	3	2	2	1	2	1	2	6	1	2	2	2	14
Plant_1256	29	1	2	1	3	3	2	3	1	2	1	2	3	3	2	14
Plant_1257	29	5	2	2	2	1	2	1	1	1	2	2	3	4	1	14
Plant_1258	29	1	3	1	2	4	2	5	0	1	1	4	2	2	1	13
Plant_1259	29	1	2	2	2	3	3	2	1	2	4	2	3	1	1	14
Plant_1260	29	3	4	2	3	1	2	3	0	1	1	6	1	1	1	13
Plant_1261	29	1	2	6	0	0	0	2	3	1	0	1	2	9	2	10
Plant_1262	29	2	1	2	1	5	4	2	0	1	2	1	4	1	3	13
Plant_1263	29	2	3	2	1	3	1	4	1	1	2	3	3	2	1	14
Plant_1264	29	2	2	4	2	1	4	4	1	1	1	2	1	2	2	14
Plant_1265	29	3	3	1	4	2	2	2	0	2	3	2	2	1	2	13
Plant_1266	29	10	0	2	3	1	2	1	3	0	1	1	1	2	2	12
Plant_1267	29	1	2	3	2	1	2	4	1	2	2	3	3	2	1	14
Plant_1268	29	2	2	2	3	2	4	2	1	2	2	2	2	1	2	14
Plant_1269	29	0	1	4	3	8	2	1	1	2	1	0	1	4	1	12
Plant_1270	29	3	1	1	2	3	6	2	1	1	2	2	1	2	2	14
Plant_1271	29	3	3	2	3	2	2	2	1	2	2	2	2	2	1	14
Plant_1272	29	1	3	2	2	4	2	3	1	1	0	2	1	4	3	13
Plant_1273	29	2	3	1	2	2	2	2	1	2	6	2	2	1	1	14
Plant_1274	29	2	3	2	3	2	3	3	1	2	1	2	1	2	2	14
Plant_1275	29	4	3	2	1	2	4	2	1	2	3	2	1	1	1	14
Plant_1276	29	2	1	1	2	3	4	2	1	2	2	1	2	4	2	14
Plant_1277	29	2	3	3	2	1	4	3	1	2	2	3	1	1	1	14
Plant_1278	29	1	2	3	2	6	0	1	3	1	1	4	2	2	1	13
Plant_1279	29	3	3	2	2	2	2	2	1	2	3	2	1	3	1	14
Plant_1280	29	1	2	1	2	12	2	1	1	1	1	1	2	1	1	14
Plant_1281	29	2	3	2	3	1	4	3	1	2	2	2	1	1	2	14
Plant_1282	29	4	2	1	2	3	2	4	1	2	2	1	2	1	2	14
Plant_1283	29	2	8	1	1	1	8	2	1	1	1	1	1	1	0	13
Plant_1284	29	2	3	1	4	2	4	2	1	1	2	3	1	2	1	14
Plant_1285	29	0	0	1	0	4	3	0	3	0	0	0	1	16	1	7
Plant_1286	29	3	2	1	3	2	2	4	1	2	2	1	2	2	2	14
Plant_1287	29	1	1	4	0	1	4	1	3	1	4	1	4	3	1	13
Plant_1288	29	2	1	2	1	2	2	1	1	2	1	1	3	5	5	14
Plant_1289	29	1	2	2	3	5	2	2	1	2	1	3	3	1	1	14
Plant_1290	29	1	1	2	2	4	3	2	1	2	2	2	2	3	2	14
Plant_1291	29	1	2	2	1	1	2	2	6	2	3	2	2	2	1	14
Plant_1292	29	1	2	2	2	4	4	2	2	2	2	2	1	2	1	14
Plant_1293	29	1	4	1	3	2	1	4	1	2	2	1	1	5	1	14
Plant_1294	29	1	0	1	0	10	4	0	3	0	0	0	2	5	3	8
Plant_1295	29	0	0	0	5	24	0	0	0	0	0	0	0	0	0	2
Plant_1296	29	1	1	3	0	9	2	1	4	0	1	0	4	1	2	11
Plant_1297	29	1	2	1	2	2	2	3	1	2	1	3	1	6	2	14
Plant_1298	29	4	1	2	2	4	4	1	1	1	1	1	3	1	3	14
Plant_1299	29	3	3	2	2	1	0	2	2	1	2	2	3	3	3	13
Plant_1300	29	1	4	1	2	4	2	2	1	1	2	2	3	2	2	14
Plant_1301	29	1	2	1	2	12	2	2	1	1	1	1	1	1	1	14
Plant_1302	29	1	2	3	3	4	2	1	1	1	1	2	1	4	3	14
Plant_1303	29	3	3	1	2	2	4	4	1	2	2	2	1	1	1	14
Plant_1304	29	1	2	1	3	3	2	3	0	2	1	2	5	2	2	13
Plant_1305	29	1	3	3	3	3	2	3	1	2	2	2	2	1	1	14
Plant_1306	29	1	3	1	1	6	2	1	1	2	5	2	1	2	1	14
Plant_1307	29	2	3	2	4	2	2	2	1	1	3	2	2	1	2	14
Plant_1308	29	2	1	1	2	1	2	1	1	1	3	3	2	2	7	14
Plant_1309	29	3	3	2	3	2	2	2	1	2	2	1	2	2	2	14
Plant_1310	29	1	2	2	3	4	4	2	1	2	2	1	1	2	2	14
Plant_1311	29	1	2	1	2	2	4	3	1	2	1	3	1	5	1	14
Plant_1312	29	2	2	1	4	6	2	2	0	4	1	2	1	1	1	13
Plant_1313	29	3	3	1	3	1	4	2	2	1	1	4	2	1	1	14
Plant_1314	29	1	1	0	1	7	2	1	1	1	1	2	4	0	7	12
Plant_1315	29	3	2	2	2	1	4	2	1	2	2	3	2	2	1	14
Plant_1316	29	2	5	3	3	2	4	3	1	1	1	1	1	1	1	14
Plant_1317	29	3	2	4	1	2	2	2	1	1	2	1	3	2	3	14
Plant_1318	29	3	1	1	5	3	4	2	1	1	1	1	2	2	2	14
Plant_1319	29	3	3	3	3	1	2	4	1	2	2	1	1	1	2	14
Plant_1320	29	2	1	4	1	3	2	2	1	2	2	1	3	3	2	14
Plant_1321	29	1	2	2	2	1	4	2	1	2	2	2	4	2	2	14
Plant_1322	29	0	9	2	5	4	0	5	0	0	1	1	1	1	0	9
Plant_1323	29	1	1	1	2	2	4	1	1	2	1	2	3	7	1	14
Plant_1324	29	1	1	2	2	5	4	3	1	1	2	1	2	2	2	14
Plant_1325	29	9	2	1	1	4	2	1	1	1	1	1	3	1	1	14
Plant_1326	29	3	1	3	2	1	6	2	1	1	2	2	2	1	2	14
Plant_1327	29	2	1	1	1	13	2	2	1	1	1	1	1	1	1	14
Plant_1328	29	2	2	3	3	3	2	2	1	1	1	2	3	1	3	14
Plant_1329	29	1	4	1	2	3	4	4	1	1	1	2	4	0	1	13
Plant_1330	29	0	1	2	0	3	0	0	1	0	0	1	2	8	11	8
Plant_1331	29	0	2	3	1	6	0	3	0	1	1	2	6	2	2	11
Plant_1332	29	1	2	1	3	4	2	1	1	1	3	2	1	4	3	14
Plant_1333	29	2	4	2	4	2	2	3	1	1	2	1	2	2	1	14
Plant_1334	29	1	4	2	2	2	2	3	1	1	1	2	3	4	1	14
Plant_1335	29	2	2	1	2	3	3	2	1	2	2	2	3	2	2	14
Plant_1336	29	0	0	0	0	0	0	0	29	0	0	0	0	0	0	1
Plant_1337	29	0	0	0	0	0	0	0	29	0	0	0	0	0	0	1
Plant_1338	29	0	0	0	0	0	0	0	29	0	0	0	0	0	0	1
Plant_1339	29	0	1	1	1	17	2	1	1	1	1	1	1	1	0	12
Plant_1340	29	0	4	1	2	3	2	3	1	3	3	2	2	2	1	13
Plant_1341	29	0	0	3	1	2	1	1	1	1	1	1	2	10	5	12
Plant_1342	29	0	4	1	2	2	0	1	0	2	2	1	3	6	5	11
Plant_1343	29	0	3	2	3	2	4	4	1	0	1	1	2	4	2	12
Plant_1344	29	0	3	2	1	6	2	8	0	2	0	0	1	2	2	10
Plant_1345	29	0	26	0	1	0	0	1	0	0	0	0	1	0	0	4
Plant_1346	29	0	0	0	0	7	0	1	0	1	0	5	3	10	2	7
Plant_1347	29	0	7	1	3	2	0	7	0	1	0	0	1	7	0	8
Plant_1348	29	0	2	0	1	0	0	5	0	19	0	2	0	0	0	5
Plant_1349	29	0	1	3	0	1	0	3	0	1	0	1	0	17	2	8
Plant_1350	29	0	0	1	0	3	4	1	0	2	11	0	1	4	2	9
Plant_1351	29	0	1	0	3	2	17	2	0	0	3	1	0	0	0	7
Plant_1352	29	0	0	13	0	0	0	0	0	0	0	0	0	0	16	2
Plant_1353	29	0	0	8	0	20	0	0	0	0	0	0	0	0	1	3
Plant_1354	29	0	0	5	0	1	0	0	0	0	0	0	1	1	21	5
Plant_1355	29	0	0	0	0	0	0	0	0	0	29	0	0	0	0	1
Plant_1356	29	0	0	0	29	0	0	0	0	0	0	0	0	0	0	1
Plant_1357	29	0	0	0	0	17	0	0	0	0	0	0	0	0	12	2
Plant_1358	29	0	0	0	29	0	0	0	0	0	0	0	0	0	0	1
Plant_1359	29	0	0	0	0	0	0	0	0	0	0	0	29	0	0	1
Plant_1360	29	0	0	0	0	28	0	0	0	0	0	0	0	0	1	2
Plant_1361	29	0	0	0	0	29	0	0	0	0	0	0	0	0	0	1
Plant_1362	29	0	0	0	0	0	0	29	0	0	0	0	0	0	0	1
Plant_1363	28	1	5	1	3	0	2	3	0	3	2	3	1	1	3	12
Plant_1364	28	28	0	0	0	0	0	0	0	0	0	0	0	0	0	1
Plant_1365	28	2	3	3	3	2	2	3	3	1	2	2	1	0	1	13
Plant_1366	28	3	3	2	1	3	2	2	1	1	2	2	2	2	2	14
Plant_1367	28	3	2	2	1	2	4	3	1	2	2	1	1	2	2	14
Plant_1368	28	2	2	1	3	2	4	3	1	1	1	2	2	2	2	14
Plant_1369	28	0	2	3	0	4	2	1	0	2	0	2	5	2	5	10
Plant_1370	28	4	5	1	3	1	2	2	1	2	2	2	1	1	1	14
Plant_1371	28	1	4	1	5	1	0	3	0	2	2	2	5	1	1	12
Plant_1372	28	2	1	1	3	2	2	4	1	3	1	4	1	1	2	14
Plant_1373	28	3	3	1	3	2	2	3	1	1	2	3	2	1	1	14
Plant_1374	28	2	3	1	1	2	4	2	1	2	2	2	2	2	2	14
Plant_1375	28	2	3	1	3	2	4	3	1	2	2	2	1	1	1	14
Plant_1376	28	2	2	1	2	3	4	4	1	2	2	2	1	1	1	14
Plant_1377	28	3	4	2	2	2	4	2	1	1	1	2	2	1	1	14
Plant_1378	28	4	4	1	2	1	4	1	1	1	3	1	1	2	2	14
Plant_1379	28	3	2	2	4	1	2	2	0	2	3	3	1	1	2	13
Plant_1380	28	3	2	1	1	2	4	2	1	2	3	2	2	2	1	14
Plant_1381	28	3	2	2	2	1	4	2	1	1	2	2	2	2	2	14
Plant_1382	28	0	3	1	3	1	0	3	0	10	1	1	2	1	2	11
Plant_1383	28	3	2	2	2	2	2	3	1	2	1	2	2	2	2	14
Plant_1384	28	1	3	1	5	2	0	3	0	3	2	6	1	0	1	11
Plant_1385	28	1	3	2	2	1	4	3	1	4	1	2	1	2	1	14
Plant_1386	28	0	2	2	2	6	2	1	0	0	0	1	3	8	1	10
Plant_1387	28	1	1	2	4	2	0	2	6	1	3	1	2	1	2	13
Plant_1388	28	4	1	1	2	3	2	2	0	3	2	2	2	2	2	13
Plant_1389	28	2	2	2	2	2	2	3	2	2	2	3	1	1	2	14
Plant_1390	28	1	4	2	3	2	2	3	0	2	2	2	2	1	2	13
Plant_1391	28	2	2	3	2	2	4	2	1	1	2	2	1	2	2	14
Plant_1392	28	2	3	3	3	1	2	3	1	1	2	2	1	2	2	14
Plant_1393	28	2	2	2	2	1	6	3	1	2	2	2	1	1	1	14
Plant_1394	28	3	3	2	3	1	2	3	1	2	1	1	1	3	2	14
Plant_1395	28	2	3	1	2	4	4	3	1	2	2	1	2	0	1	13
Plant_1396	28	2	1	1	2	10	2	1	1	1	3	1	1	1	1	14
Plant_1397	28	4	2	2	1	2	2	1	1	1	4	2	2	2	2	14
Plant_1398	28	1	8	1	2	3	4	1	1	1	1	2	1	1	1	14
Plant_1399	28	2	3	1	3	3	2	2	3	2	2	2	1	1	1	14
Plant_1400	28	1	2	3	5	4	1	4	1	1	2	1	1	2	0	13
Plant_1401	28	2	2	2	3	1	4	2	0	2	2	2	3	1	2	13
Plant_1402	28	1	1	3	1	3	0	1	0	2	3	2	3	5	3	12
Plant_1403	28	1	2	3	3	3	2	1	1	1	3	1	2	2	3	14
Plant_1404	28	1	4	3	3	2	2	3	1	1	3	2	0	2	1	13
Plant_1405	28	1	1	1	2	1	5	3	1	2	2	1	3	3	2	14
Plant_1406	28	1	1	0	1	14	2	1	1	1	1	1	1	2	1	13
Plant_1407	28	2	4	1	1	1	4	6	1	2	0	1	1	2	2	13
Plant_1408	28	1	3	1	1	11	2	1	0	1	1	1	2	2	1	13
Plant_1409	28	3	3	2	3	2	2	2	1	2	2	4	1	0	1	13
Plant_1410	28	2	1	1	2	6	2	0	3	0	4	1	2	3	1	12
Plant_1411	28	1	4	2	2	1	4	3	1	2	1	2	2	2	1	14
Plant_1412	28	1	2	1	1	6	2	2	1	0	2	0	4	1	5	12
Plant_1413	28	2	2	2	3	4	2	2	1	1	1	2	3	2	1	14
Plant_1414	28	0	2	0	10	4	0	1	0	2	1	2	3	1	2	10
Plant_1415	28	3	2	2	1	2	4	2	2	1	2	1	2	2	2	14
Plant_1416	28	1	1	0	6	0	2	2	0	1	1	3	0	0	11	9
Plant_1417	28	3	3	1	2	3	2	2	3	2	2	1	2	1	1	14
Plant_1418	28	3	3	1	2	1	2	8	1	1	1	2	1	1	1	14
Plant_1419	28	2	3	2	2	2	2	2	1	1	2	3	2	2	2	14
Plant_1420	28	1	3	2	2	2	4	3	1	2	1	0	4	2	1	13
Plant_1421	28	2	3	1	2	3	2	2	1	2	3	1	2	2	2	14
Plant_1422	28	2	1	4	1	3	2	1	1	1	2	1	4	2	3	14
Plant_1423	28	2	6	3	2	2	2	1	1	1	2	2	1	2	1	14
Plant_1424	28	2	3	2	1	2	2	3	1	2	2	2	3	1	2	14
Plant_1425	28	2	1	3	1	4	2	1	1	1	3	1	3	3	2	14
Plant_1426	28	2	0	3	4	5	2	1	3	2	1	1	2	1	1	13
Plant_1427	28	1	1	4	2	7	2	2	1	1	1	2	1	1	2	14
Plant_1428	28	2	4	1	2	2	2	3	0	2	2	2	2	1	3	13
Plant_1429	28	1	1	1	1	1	15	1	1	1	1	1	1	1	1	14
Plant_1430	28	1	2	3	3	1	5	2	1	2	1	2	1	2	2	14
Plant_1431	28	2	1	0	1	5	4	1	0	1	1	1	1	5	5	12
Plant_1432	28	3	1	2	3	3	2	1	1	1	3	2	2	2	2	14
Plant_1433	28	1	1	2	1	1	13	1	1	1	1	1	2	1	1	14
Plant_1434	28	1	2	3	2	2	2	3	1	2	1	1	2	4	2	14
Plant_1435	28	1	1	2	1	4	2	1	1	1	1	1	2	1	9	14
Plant_1436	28	1	3	1	2	3	2	1	7	1	1	1	2	2	1	14
Plant_1437	28	3	3	2	1	2	2	3	1	2	2	3	1	1	2	14
Plant_1438	28	1	3	2	3	2	4	3	1	2	1	2	2	1	1	14
Plant_1439	28	1	3	2	2	3	2	2	1	2	3	2	2	2	1	14
Plant_1440	28	1	3	3	1	3	4	2	1	2	1	2	2	2	1	14
Plant_1441	28	1	2	3	2	1	3	2	1	1	2	2	3	2	3	14
Plant_1442	28	1	1	3	1	4	6	2	1	1	2	1	2	1	2	14
Plant_1443	28	0	1	9	0	6	0	1	1	2	1	1	3	2	1	11
Plant_1444	28	1	3	1	3	0	4	2	2	2	1	2	3	1	3	13
Plant_1445	28	1	3	1	4	1	2	3	1	3	2	3	1	1	2	14
Plant_1446	28	1	1	1	1	1	3	2	1	1	5	1	1	1	8	14
Plant_1447	28	2	2	1	3	3	2	2	2	1	1	1	3	4	1	14
Plant_1448	28	1	3	1	1	3	4	3	1	2	2	2	2	2	1	14
Plant_1449	28	1	2	1	1	6	2	2	1	1	3	1	3	1	3	14
Plant_1450	28	2	2	2	2	2	2	1	1	1	1	2	4	3	3	14
Plant_1451	28	1	1	1	3	2	2	4	1	1	6	2	2	2	0	13
Plant_1452	28	0	0	0	0	0	28	0	0	0	0	0	0	0	0	1
Plant_1453	28	0	0	0	0	0	0	0	28	0	0	0	0	0	0	1
Plant_1454	28	0	2	3	2	4	0	2	0	1	0	5	3	1	5	10
Plant_1455	28	0	0	0	0	0	0	0	28	0	0	0	0	0	0	1
Plant_1456	28	0	1	4	1	2	5	2	3	1	2	1	2	1	3	13
Plant_1457	28	0	2	1	2	2	2	2	1	7	1	1	3	2	2	13
Plant_1458	28	0	0	0	0	0	0	0	28	0	0	0	0	0	0	1
Plant_1459	28	0	0	0	0	0	27	0	1	0	0	0	0	0	0	2
Plant_1460	28	0	0	0	0	0	0	0	28	0	0	0	0	0	0	1
Plant_1461	28	0	0	2	1	7	0	1	0	0	8	0	4	1	4	8
Plant_1462	28	0	2	2	2	3	2	1	0	1	0	1	2	7	5	11
Plant_1463	28	0	28	0	0	0	0	0	0	0	0	0	0	0	0	1
Plant_1464	28	0	1	1	2	1	0	1	0	0	1	1	1	6	13	10
Plant_1465	28	0	1	3	3	5	0	7	0	1	1	3	2	1	1	11
Plant_1466	28	0	4	3	3	5	4	2	0	1	1	1	1	2	1	12
Plant_1467	28	0	1	0	5	11	0	5	0	1	1	1	1	1	1	10
Plant_1468	28	0	1	0	10	0	0	12	0	2	0	3	0	0	0	5
Plant_1469	28	0	1	3	0	5	0	6	0	0	0	0	2	9	2	7
Plant_1470	28	0	1	4	3	8	0	2	0	1	2	2	2	2	1	11
Plant_1471	28	0	0	0	0	0	0	0	0	28	0	0	0	0	0	1
Plant_1472	28	0	0	0	6	4	0	3	0	0	6	0	1	5	3	7
Plant_1473	28	0	0	0	0	21	0	0	0	0	0	0	0	5	2	3
Plant_1474	28	0	0	28	0	0	0	0	0	0	0	0	0	0	0	1
Plant_1475	28	0	0	28	0	0	0	0	0	0	0	0	0	0	0	1
Plant_1476	28	0	0	6	0	0	0	0	0	0	0	0	1	14	7	4
Plant_1477	28	0	0	0	0	18	0	0	0	0	0	0	3	2	5	4
Plant_1478	28	0	0	2	0	0	0	0	0	0	0	0	0	5	21	3
Plant_1479	28	0	0	0	0	2	0	0	0	0	26	0	0	0	0	2
Plant_1480	28	0	0	0	0	17	0	0	0	0	0	0	4	2	5	4
Plant_1481	28	0	0	0	0	0	0	0	0	0	0	28	0	0	0	1
Plant_1482	28	0	0	0	28	0	0	0	0	0	0	0	0	0	0	1
Plant_1483	28	0	0	0	28	0	0	0	0	0	0	0	0	0	0	1
Plant_1484	28	0	0	0	0	28	0	0	0	0	0	0	0	0	0	1
Plant_1485	28	0	0	0	0	28	0	0	0	0	0	0	0	0	0	1
Plant_1486	28	0	0	0	0	0	0	0	0	0	0	0	0	28	0	1
Plant_1487	28	0	0	0	0	0	0	0	0	0	0	0	0	1	27	2
Plant_1488	28	0	0	0	0	0	0	0	0	0	0	0	0	0	28	1
Plant_1489	28	0	0	0	0	0	0	0	0	0	0	0	0	0	28	1
Plant_1490	28	0	0	0	0	0	0	27	0	0	0	0	0	0	1	2
Plant_1491	27	1	3	1	2	1	2	1	1	2	2	3	4	2	2	14
Plant_1492	27	3	3	2	5	1	4	2	1	1	1	2	1	0	1	13
Plant_1493	27	3	2	1	3	1	4	2	1	2	2	2	1	2	1	14
Plant_1494	27	1	3	1	1	9	0	1	1	1	1	1	3	3	1	13
Plant_1495	27	1	2	2	4	3	2	2	1	2	2	3	1	1	1	14
Plant_1496	27	2	4	1	4	1	2	2	1	1	3	3	1	1	1	14
Plant_1497	27	1	2	2	2	2	3	3	0	2	4	2	2	1	1	13
Plant_1498	27	3	1	2	3	1	2	3	1	2	2	2	1	2	2	14
Plant_1499	27	2	2	3	2	1	0	4	0	1	7	1	1	2	1	12
Plant_1500	27	2	2	2	4	1	4	2	1	2	1	3	1	1	1	14
Plant_1501	27	5	2	3	2	1	2	2	1	1	2	2	1	1	2	14
Plant_1502	27	3	6	1	4	1	2	2	1	1	1	3	1	0	1	13
Plant_1503	27	2	2	1	2	1	2	3	1	2	0	1	5	3	2	13
Plant_1504	27	2	2	2	3	2	2	3	1	2	2	2	2	0	2	13
Plant_1505	27	1	3	1	3	2	2	3	1	2	2	1	2	2	2	14
Plant_1506	27	2	3	1	4	1	4	3	1	2	1	1	2	1	1	14
Plant_1507	27	2	1	3	3	1	2	2	1	1	2	2	2	2	3	14
Plant_1508	27	3	2	1	2	1	4	4	1	2	1	3	1	1	1	14
Plant_1509	27	2	2	0	1	2	4	2	1	2	1	5	3	1	1	13
Plant_1510	27	0	1	1	1	8	2	2	1	3	1	1	3	1	2	13
Plant_1511	27	1	4	2	3	1	2	4	1	2	1	2	2	1	1	14
Plant_1512	27	2	2	2	1	3	2	1	2	1	1	4	2	2	2	14
Plant_1513	27	1	4	1	2	3	2	3	1	2	1	3	2	1	1	14
Plant_1514	27	3	3	1	3	2	2	2	1	2	1	3	1	1	2	14
Plant_1515	27	2	2	1	1	9	4	1	1	1	1	1	2	0	1	13
Plant_1516	27	2	3	2	4	0	4	3	1	2	2	2	1	1	0	12
Plant_1517	27	1	2	1	2	5	3	2	1	1	2	1	2	1	3	14
Plant_1518	27	4	2	1	2	1	6	2	2	1	2	1	1	1	1	14
Plant_1519	27	2	3	2	3	3	4	2	1	1	1	1	2	1	1	14
Plant_1520	27	1	1	2	2	2	2	3	1	2	2	1	3	2	3	14
Plant_1521	27	1	1	2	3	2	5	3	2	1	1	2	2	1	1	14
Plant_1522	27	1	3	2	4	2	4	1	0	1	2	1	2	2	2	13
Plant_1523	27	1	3	1	3	3	4	2	1	2	1	2	1	1	2	14
Plant_1524	27	2	1	2	1	2	4	1	1	2	3	1	2	3	2	14
Plant_1525	27	3	2	1	3	2	2	2	3	2	2	1	1	1	2	14
Plant_1526	27	4	2	1	3	4	2	2	1	2	1	1	1	2	1	14
Plant_1527	27	0	0	3	3	5	4	0	1	0	3	1	1	4	2	10
Plant_1528	27	2	2	1	1	4	2	3	2	1	1	1	2	3	2	14
Plant_1529	27	3	3	1	4	2	5	2	0	2	1	2	1	1	0	12
Plant_1530	27	0	0	0	0	0	0	0	27	0	0	0	0	0	0	1
Plant_1531	27	2	1	2	1	3	2	1	1	2	2	1	4	3	2	14
Plant_1532	27	2	3	1	2	4	1	2	3	2	1	1	1	1	3	14
Plant_1533	27	2	3	3	1	2	2	2	1	2	3	3	1	1	1	14
Plant_1534	27	1	2	3	2	5	2	2	1	2	2	0	2	3	0	12
Plant_1535	27	3	2	2	3	2	1	2	1	2	2	3	2	1	1	14
Plant_1536	27	1	2	2	2	2	3	2	2	3	2	2	2	1	1	14
Plant_1537	27	2	2	1	1	0	11	1	2	1	1	1	1	2	1	13
Plant_1538	27	3	5	1	2	2	2	2	1	2	2	1	2	1	1	14
Plant_1539	27	2	1	2	3	3	4	1	1	2	2	1	2	2	1	14
Plant_1540	27	4	2	1	0	2	4	1	1	4	0	3	2	2	1	12
Plant_1541	27	1	3	2	2	2	2	2	1	2	1	2	3	3	1	14
Plant_1542	27	1	2	4	1	5	2	1	1	1	2	0	1	5	1	13
Plant_1543	27	2	3	1	3	1	6	2	1	1	2	2	1	1	1	14
Plant_1544	27	1	2	2	1	6	4	1	1	1	1	2	2	2	1	14
Plant_1545	27	2	4	0	2	1	2	7	2	1	1	1	1	2	1	13
Plant_1546	27	2	2	3	2	2	2	2	0	2	1	1	4	2	2	13
Plant_1547	27	1	1	4	1	5	0	4	1	1	3	1	1	3	1	13
Plant_1548	27	0	2	2	3	1	2	4	1	2	1	2	3	2	2	13
Plant_1549	27	0	3	2	2	1	1	3	1	2	6	2	1	2	1	13
Plant_1550	27	1	3	3	2	2	2	2	1	2	2	3	2	1	1	14
Plant_1551	27	2	2	1	2	1	2	2	2	1	2	4	2	1	3	14
Plant_1552	27	1	2	3	1	1	4	2	2	2	2	2	1	1	3	14
Plant_1553	27	1	1	0	1	1	2	1	1	1	14	0	2	1	1	12
Plant_1554	27	0	1	1	1	1	4	1	1	2	2	1	2	4	6	13
Plant_1555	27	0	4	1	1	7	2	1	1	0	1	1	2	4	2	12
Plant_1556	27	2	2	2	2	1	4	2	1	2	2	2	2	1	2	14
Plant_1557	27	2	2	2	2	2	2	2	1	2	2	3	1	1	3	14
Plant_1558	27	3	3	1	3	2	4	2	1	2	1	2	1	1	1	14
Plant_1559	27	3	1	1	3	2	2	1	1	3	1	2	3	1	3	14
Plant_1560	27	0	3	2	5	2	0	3	0	2	2	2	2	1	3	11
Plant_1561	27	1	3	3	3	1	2	3	1	2	2	2	1	2	1	14
Plant_1562	27	2	4	2	3	0	3	2	2	1	3	2	1	0	2	12
Plant_1563	27	2	2	4	3	4	2	1	1	1	2	1	2	1	1	14
Plant_1564	27	3	1	1	2	3	0	2	2	1	2	2	2	3	3	13
Plant_1565	27	1	2	2	1	2	4	2	1	2	2	2	3	1	2	14
Plant_1566	27	2	3	1	3	1	2	2	2	2	2	2	3	1	1	14
Plant_1567	27	1	2	4	2	5	2	1	1	1	2	1	3	1	1	14
Plant_1568	27	3	2	2	1	4	2	3	0	1	2	1	2	2	2	13
Plant_1569	27	2	4	1	3	1	2	2	2	2	2	2	2	1	1	14
Plant_1570	27	1	2	2	2	3	0	2	2	2	2	1	2	3	3	13
Plant_1571	27	2	1	2	2	1	2	1	5	1	1	3	1	4	1	14
Plant_1572	27	1	2	1	2	10	2	1	1	1	0	1	3	1	1	13
Plant_1573	27	2	2	2	2	3	2	2	1	1	1	4	1	2	2	14
Plant_1574	27	1	3	2	2	2	2	4	1	2	1	4	1	1	1	14
Plant_1575	27	1	2	3	2	2	1	3	1	2	1	3	1	2	3	14
Plant_1576	27	1	2	3	3	3	2	2	1	1	2	2	3	1	1	14
Plant_1577	27	1	2	2	2	5	2	2	1	2	2	1	2	2	1	14
Plant_1578	27	2	2	1	2	2	6	2	1	2	2	2	1	1	1	14
Plant_1579	27	2	3	2	4	2	2	2	1	1	1	1	1	3	2	14
Plant_1580	27	0	1	0	2	3	2	1	0	1	0	1	2	11	3	10
Plant_1581	27	3	2	1	2	2	4	2	1	1	3	1	2	1	2	14
Plant_1582	27	1	1	1	1	2	5	2	6	1	1	1	2	1	2	14
Plant_1583	27	1	2	3	3	2	0	3	3	1	1	1	2	3	2	13
Plant_1584	27	2	4	0	3	3	2	2	1	2	2	2	2	1	1	13
Plant_1585	27	3	2	2	3	3	2	2	1	2	1	1	2	2	1	14
Plant_1586	27	1	1	1	4	2	2	4	1	2	1	2	2	3	1	14
Plant_1587	27	1	3	1	2	2	4	3	1	2	1	2	1	2	2	14
Plant_1588	27	2	2	4	1	0	2	2	1	2	2	3	2	2	2	13
Plant_1589	27	1	3	2	3	3	2	2	2	2	1	2	2	1	1	14
Plant_1590	27	2	1	2	4	1	2	3	1	1	2	2	2	2	2	14
Plant_1591	27	1	1	3	2	1	3	3	1	2	1	4	2	2	1	14
Plant_1592	27	1	4	1	2	3	2	2	1	2	3	2	2	1	1	14
Plant_1593	27	2	1	2	2	1	4	2	1	2	2	1	1	4	2	14
Plant_1594	27	0	1	1	2	12	2	2	0	1	0	2	1	2	1	11
Plant_1595	27	2	2	1	2	2	4	3	2	2	2	1	2	1	1	14
Plant_1596	27	1	1	4	1	6	2	1	1	1	1	1	5	1	1	14
Plant_1597	27	1	3	1	2	2	2	2	1	2	2	2	3	2	2	14
Plant_1598	27	1	3	2	2	2	4	2	1	2	2	2	1	1	2	14
Plant_1599	27	0	1	0	3	4	3	5	2	1	2	1	1	3	1	12
Plant_1600	27	1	2	1	3	3	2	3	1	2	1	2	2	2	2	14
Plant_1601	27	1	3	1	5	1	2	2	1	1	2	3	1	3	1	14
Plant_1602	27	2	3	1	1	1	2	3	1	1	1	2	1	1	7	14
Plant_1603	27	1	3	1	1	0	12	1	1	1	1	1	3	0	1	12
Plant_1604	27	2	3	1	3	1	2	2	1	2	3	1	5	0	1	13
Plant_1605	27	1	2	1	5	2	2	2	0	2	4	2	2	2	0	12
Plant_1606	27	3	3	1	2	2	2	2	1	1	0	1	4	1	4	13
Plant_1607	27	1	2	1	1	2	2	1	1	1	1	2	9	1	2	14
Plant_1608	27	0	3	0	4	3	0	3	0	1	4	1	2	6	0	9
Plant_1609	27	1	2	2	1	3	2	2	2	1	2	2	2	3	2	14
Plant_1610	27	0	0	4	0	3	0	0	0	0	1	0	4	9	6	6
Plant_1611	27	2	3	2	1	2	4	4	1	2	1	1	2	1	1	14
Plant_1612	27	1	2	2	2	3	2	3	1	1	2	2	2	3	1	14
Plant_1613	27	2	1	1	1	4	4	2	1	1	4	2	2	1	1	14
Plant_1614	27	2	3	2	3	2	2	2	1	2	1	2	2	1	2	14
Plant_1615	27	1	0	0	0	10	0	0	0	0	0	0	1	14	1	5
Plant_1616	27	0	1	3	1	4	6	1	1	1	3	1	2	2	1	13
Plant_1617	27	0	0	0	0	0	0	0	27	0	0	0	0	0	0	1
Plant_1618	27	0	0	0	0	0	0	0	27	0	0	0	0	0	0	1
Plant_1619	27	0	0	0	0	0	0	0	27	0	0	0	0	0	0	1
Plant_1620	27	0	1	0	7	0	0	1	0	16	0	0	1	1	0	6
Plant_1621	27	0	0	0	25	0	0	0	0	0	0	0	0	1	1	3
Plant_1622	27	0	5	1	3	2	2	2	1	1	1	4	1	2	2	13
Plant_1623	27	0	4	1	4	2	2	4	0	1	2	2	2	1	2	12
Plant_1624	27	0	0	3	0	12	0	0	0	0	0	0	1	4	7	5
Plant_1625	27	0	2	1	1	4	2	2	1	1	1	1	7	1	3	13
Plant_1626	27	0	22	0	2	0	0	2	0	1	0	0	0	0	0	4
Plant_1627	27	0	1	1	8	7	0	1	0	0	2	3	1	2	1	10
Plant_1628	27	0	0	0	27	0	0	0	0	0	0	0	0	0	0	1
Plant_1629	27	0	0	0	21	4	0	0	0	1	0	0	0	1	0	4
Plant_1630	27	0	2	2	2	3	6	2	0	1	1	1	1	4	2	12
Plant_1631	27	0	0	4	0	4	0	0	0	0	10	0	3	4	2	6
Plant_1632	27	0	1	0	1	0	0	24	0	0	1	0	0	0	0	4
Plant_1633	27	0	0	0	0	0	0	0	0	27	0	0	0	0	0	1
Plant_1634	27	0	0	0	0	0	0	0	0	27	0	0	0	0	0	1
Plant_1635	27	0	0	0	0	21	0	0	0	0	6	0	0	0	0	2
Plant_1636	27	0	0	1	0	7	0	0	0	0	0	0	1	2	16	5
Plant_1637	27	0	0	0	0	0	0	0	0	0	27	0	0	0	0	1
Plant_1638	27	0	0	0	0	0	0	0	0	0	0	27	0	0	0	1
Plant_1639	27	0	0	0	1	0	0	0	0	0	0	26	0	0	0	2
Plant_1640	27	0	0	0	27	0	0	0	0	0	0	0	0	0	0	1
Plant_1641	27	0	0	0	27	0	0	0	0	0	0	0	0	0	0	1
Plant_1642	27	0	0	0	0	0	0	0	0	0	0	0	0	27	0	1
Plant_1643	27	0	0	0	27	0	0	0	0	0	0	0	0	0	0	1
Plant_1644	27	0	0	0	0	0	0	0	0	0	0	0	27	0	0	1
Plant_1645	27	0	0	0	0	0	0	0	0	0	0	0	27	0	0	1
Plant_1646	27	0	0	0	0	26	0	0	0	0	0	0	1	0	0	2
Plant_1647	27	0	0	0	0	26	0	0	0	0	0	0	1	0	0	2
Plant_1648	27	0	0	0	0	27	0	0	0	0	0	0	0	0	0	1
Plant_1649	27	0	0	0	0	27	0	0	0	0	0	0	0	0	0	1
Plant_1650	27	0	0	0	0	0	0	0	0	0	0	0	0	27	0	1
Plant_1651	27	0	0	0	0	0	0	0	0	0	0	0	0	1	26	2
Plant_1652	26	26	0	0	0	0	0	0	0	0	0	0	0	0	0	1
Plant_1653	26	6	1	2	1	2	4	1	1	1	1	2	2	1	1	14
Plant_1654	26	6	3	1	1	1	4	2	1	1	0	1	2	2	1	13
Plant_1655	26	1	3	2	2	3	2	2	1	1	1	2	2	1	3	14
Plant_1656	26	1	2	3	3	1	2	2	1	1	2	2	2	2	2	14
Plant_1657	26	0	0	0	0	2	0	0	0	0	2	0	0	1	21	4
Plant_1658	26	1	2	4	2	1	2	2	1	1	4	1	1	2	2	14
Plant_1659	26	1	1	2	2	3	3	1	1	1	2	2	3	2	2	14
Plant_1660	26	0	1	1	2	14	0	1	1	1	1	1	1	1	1	12
Plant_1661	26	1	1	2	2	3	7	1	1	1	0	2	1	3	1	13
Plant_1662	26	1	1	1	2	5	2	1	1	1	2	1	3	3	2	14
Plant_1663	26	3	4	2	2	1	2	2	1	1	1	2	1	2	2	14
Plant_1664	26	4	3	2	3	2	2	3	2	1	1	2	1	0	0	12
Plant_1665	26	0	2	0	2	5	0	6	0	2	3	3	2	1	0	9
Plant_1666	26	1	2	3	4	3	2	3	1	2	1	1	1	1	1	14
Plant_1667	26	0	3	2	4	2	0	3	0	3	1	2	1	3	2	11
Plant_1668	26	2	2	1	2	3	2	1	1	1	2	1	3	3	2	14
Plant_1669	26	2	3	0	2	1	4	2	1	2	1	3	2	1	2	13
Plant_1670	26	3	1	1	1	1	4	1	1	1	1	1	1	5	4	14
Plant_1671	26	3	3	1	2	2	2	2	1	2	3	1	2	1	1	14
Plant_1672	26	1	2	1	1	3	2	2	1	1	2	3	3	2	2	14
Plant_1673	26	3	0	4	0	2	6	0	1	0	0	0	1	1	8	8
Plant_1674	26	0	2	2	2	2	2	5	1	1	1	2	1	2	3	13
Plant_1675	26	3	3	1	2	0	2	3	1	2	2	4	1	1	1	13
Plant_1676	26	2	4	3	3	3	0	1	0	1	2	2	2	2	1	12
Plant_1677	26	2	3	1	1	1	7	1	3	2	1	1	1	1	1	14
Plant_1678	26	2	3	1	2	1	2	2	4	2	1	3	1	1	1	14
Plant_1679	26	2	4	2	1	2	2	2	1	2	1	3	1	1	2	14
Plant_1680	26	2	1	1	1	10	2	1	1	1	1	2	1	1	1	14
Plant_1681	26	2	1	2	2	2	4	1	1	1	1	2	2	3	2	14
Plant_1682	26	1	3	2	1	1	2	3	1	2	2	2	3	2	1	14
Plant_1683	26	2	1	2	1	2	2	3	1	2	2	2	2	2	2	14
Plant_1684	26	1	2	1	1	4	2	1	1	2	1	1	2	5	2	14
Plant_1685	26	2	2	2	2	4	4	2	0	1	2	1	2	1	1	13
Plant_1686	26	0	0	0	0	0	0	0	0	0	26	0	0	0	0	1
Plant_1687	26	2	4	1	3	1	2	3	1	2	1	2	2	1	1	14
Plant_1688	26	4	4	2	1	2	2	2	1	1	1	2	2	1	1	14
Plant_1689	26	1	4	2	3	2	0	4	0	2	1	3	2	1	1	12
Plant_1690	26	1	2	2	1	8	0	1	1	3	1	1	2	2	1	13
Plant_1691	26	3	1	2	1	2	0	2	1	2	2	3	2	3	2	13
Plant_1692	26	2	1	3	2	2	2	1	1	1	1	3	2	3	2	14
Plant_1693	26	1	2	1	3	2	4	2	2	2	2	2	1	1	1	14
Plant_1694	26	3	2	2	1	1	2	3	1	1	2	3	3	1	1	14
Plant_1695	26	0	0	6	0	0	0	0	0	0	0	0	0	19	1	3
Plant_1696	26	3	1	1	0	11	0	1	1	1	1	2	1	2	1	12
Plant_1697	26	2	2	2	2	3	2	2	1	2	2	2	1	2	1	14
Plant_1698	26	2	3	1	1	2	2	4	1	2	1	2	1	2	2	14
Plant_1699	26	0	0	1	0	17	0	0	0	0	0	0	2	1	5	5
Plant_1700	26	1	2	3	1	2	3	2	1	2	1	2	2	2	2	14
Plant_1701	26	1	1	0	3	2	3	4	2	1	1	1	2	3	2	13
Plant_1702	26	2	3	8	0	1	0	4	1	1	1	2	1	1	1	12
Plant_1703	26	2	1	3	1	3	2	1	1	2	1	1	3	3	2	14
Plant_1704	26	1	3	2	3	1	2	3	2	2	2	2	1	1	1	14
Plant_1705	26	2	2	1	4	4	2	2	1	1	1	1	3	1	1	14
Plant_1706	26	2	1	1	2	2	4	2	1	1	2	2	2	2	2	14
Plant_1707	26	2	4	2	1	1	4	2	1	2	2	2	1	1	1	14
Plant_1708	26	2	4	1	2	2	2	3	1	2	2	1	2	1	1	14
Plant_1709	26	2	3	1	4	3	3	3	0	1	2	2	1	0	1	12
Plant_1710	26	1	2	2	2	2	4	2	1	2	2	3	1	1	1	14
Plant_1711	26	3	2	3	2	2	2	2	0	1	1	2	3	1	2	13
Plant_1712	26	2	2	2	2	0	3	1	2	2	2	2	2	2	2	13
Plant_1713	26	1	3	2	2	1	2	3	1	2	2	3	1	1	2	14
Plant_1714	26	2	3	3	4	1	2	3	1	2	1	1	1	1	1	14
Plant_1715	26	2	2	2	1	4	2	1	1	1	1	1	4	1	3	14
Plant_1716	26	2	1	2	4	1	2	2	1	2	1	2	3	1	2	14
Plant_1717	26	2	4	1	2	2	2	2	1	2	2	3	1	1	1	14
Plant_1718	26	2	3	1	2	2	2	3	1	2	0	2	3	2	1	13
Plant_1719	26	3	2	1	1	2	2	2	1	1	2	1	4	2	2	14
Plant_1720	26	1	2	2	1	6	4	4	1	1	1	1	1	1	0	13
Plant_1721	26	3	2	1	3	2	2	2	1	2	1	1	2	3	1	14
Plant_1722	26	0	1	1	3	4	0	3	0	6	1	2	3	1	1	11
Plant_1723	26	3	2	2	2	0	2	5	1	1	1	4	1	0	2	12
Plant_1724	26	4	1	0	1	1	4	2	1	2	2	3	2	2	1	13
Plant_1725	26	3	3	2	2	1	4	2	1	2	1	1	1	1	2	14
Plant_1726	26	2	3	4	2	2	2	3	0	2	1	1	1	2	1	13
Plant_1727	26	3	2	2	3	2	2	2	2	1	1	1	2	1	2	14
Plant_1728	26	2	2	2	2	1	2	2	2	2	1	1	3	2	2	14
Plant_1729	26	3	2	2	2	2	4	1	1	1	1	1	2	2	2	14
Plant_1730	26	3	2	3	1	1	4	3	1	2	1	0	1	2	2	13
Plant_1731	26	5	2	2	2	1	2	2	1	2	1	2	2	1	1	14
Plant_1732	26	6	1	1	1	1	4	1	2	1	1	1	1	4	1	14
Plant_1733	26	2	2	1	1	1	5	2	1	2	2	2	1	2	2	14
Plant_1734	26	2	2	2	2	1	2	4	1	1	2	2	3	1	1	14
Plant_1735	26	2	2	2	2	2	4	2	1	1	2	1	3	1	1	14
Plant_1736	26	3	2	0	1	9	2	2	1	1	1	1	1	1	1	13
Plant_1737	26	1	3	2	2	2	4	1	2	2	1	1	3	1	1	14
Plant_1738	26	3	3	3	2	1	1	3	2	2	2	1	1	1	1	14
Plant_1739	26	2	2	2	3	3	2	2	1	1	2	2	2	1	1	14
Plant_1740	26	3	4	1	2	1	2	6	1	1	1	1	1	1	1	14
Plant_1741	26	1	3	2	3	0	2	2	1	2	1	2	3	2	2	13
Plant_1742	26	2	2	2	3	2	2	2	0	2	2	2	3	1	1	13
Plant_1743	26	2	2	2	2	2	2	2	1	2	3	3	1	1	1	14
Plant_1744	26	2	2	2	1	2	4	3	1	1	1	3	2	1	1	14
Plant_1745	26	1	4	1	4	1	1	2	1	2	2	2	1	2	2	14
Plant_1746	26	1	3	0	1	2	2	3	1	1	1	4	3	3	1	13
Plant_1747	26	3	2	1	2	1	4	3	2	1	1	2	2	1	1	14
Plant_1748	26	0	6	2	2	1	4	2	0	1	0	2	2	2	2	11
Plant_1749	26	2	2	3	1	3	2	1	1	1	1	2	3	2	2	14
Plant_1750	26	2	2	1	3	1	4	2	2	2	2	1	1	1	2	14
Plant_1751	26	2	3	0	3	1	0	1	0	1	12	2	0	1	0	9
Plant_1752	26	2	3	1	2	4	2	2	1	1	1	1	1	1	4	14
Plant_1753	26	1	2	1	5	3	2	2	1	1	1	3	3	0	1	13
Plant_1754	26	3	4	2	3	1	2	2	0	1	1	1	1	0	5	12
Plant_1755	26	0	1	2	1	3	0	3	0	2	7	3	2	1	1	11
Plant_1756	26	1	2	1	1	3	2	3	1	2	3	1	3	2	1	14
Plant_1757	26	1	2	2	1	3	2	1	1	1	1	1	3	4	3	14
Plant_1758	26	2	2	2	4	1	0	2	0	1	6	1	2	2	1	12
Plant_1759	26	2	2	2	1	2	2	1	2	1	2	1	2	3	3	14
Plant_1760	26	1	2	2	3	2	2	2	1	2	1	2	2	2	2	14
Plant_1761	26	2	1	2	1	4	4	2	1	1	1	1	3	1	2	14
Plant_1762	26	1	1	3	1	1	1	1	1	2	2	0	4	6	2	13
Plant_1763	26	1	3	2	2	1	3	2	1	2	1	3	2	2	1	14
Plant_1764	26	0	1	3	2	5	4	3	0	1	1	1	2	2	1	12
Plant_1765	26	2	2	1	2	3	4	2	2	2	2	1	1	1	1	14
Plant_1766	26	2	2	2	3	2	4	1	1	2	1	1	1	2	2	14
Plant_1767	26	0	1	1	1	1	15	1	0	1	1	1	1	1	1	12
Plant_1768	26	1	1	3	1	2	2	1	4	1	1	2	3	3	1	14
Plant_1769	26	1	4	1	2	1	6	3	0	2	1	2	1	1	1	13
Plant_1770	26	1	2	1	3	3	2	2	1	2	2	1	2	3	1	14
Plant_1771	26	2	3	3	2	1	2	2	1	2	2	3	1	1	1	14
Plant_1772	26	2	2	0	2	2	2	2	1	2	3	2	2	2	2	13
Plant_1773	26	1	1	1	1	3	2	3	1	1	3	1	1	3	4	14
Plant_1774	26	1	1	1	1	8	4	1	0	1	0	1	2	2	3	12
Plant_1775	26	1	1	2	1	2	4	2	2	1	6	1	1	1	1	14
Plant_1776	26	1	2	1	2	1	2	2	3	2	2	3	2	1	2	14
Plant_1777	26	1	2	3	1	1	1	2	2	1	2	3	1	1	5	14
Plant_1778	26	1	2	1	4	3	2	2	0	2	2	2	2	1	2	13
Plant_1779	26	0	2	0	0	0	0	4	0	2	6	6	1	4	1	8
Plant_1780	26	1	1	2	1	4	4	2	3	1	1	1	2	2	1	14
Plant_1781	26	1	2	4	2	1	2	1	1	1	1	2	2	2	4	14
Plant_1782	26	2	1	1	3	2	5	2	0	1	3	0	2	2	2	12
Plant_1783	26	1	3	2	1	2	3	2	0	2	2	3	1	2	2	13
Plant_1784	26	1	2	1	4	2	2	3	1	2	2	1	2	2	1	14
Plant_1785	26	0	2	1	4	2	2	3	1	1	2	2	2	2	2	13
Plant_1786	26	0	0	0	0	0	0	0	26	0	0	0	0	0	0	1
Plant_1787	26	0	0	0	0	1	0	0	0	0	24	0	1	0	0	3
Plant_1788	26	0	0	0	0	0	0	0	26	0	0	0	0	0	0	1
Plant_1789	26	0	0	0	0	0	0	0	0	1	0	0	0	25	0	2
Plant_1790	26	0	4	2	1	8	1	2	1	2	0	1	2	1	1	12
Plant_1791	26	0	1	1	3	3	2	2	1	2	1	3	2	3	2	13
Plant_1792	26	0	0	4	4	5	0	0	0	0	0	0	7	1	5	6
Plant_1793	26	0	2	2	2	5	0	2	0	1	0	2	3	1	6	10
Plant_1794	26	0	4	1	1	5	2	3	0	1	1	1	4	2	1	12
Plant_1795	26	0	0	0	17	0	0	9	0	0	0	0	0	0	0	2
Plant_1796	26	0	1	1	7	9	0	1	0	1	2	1	2	0	1	10
Plant_1797	26	0	2	3	1	1	0	2	0	2	10	0	2	1	2	10
Plant_1798	26	0	4	1	0	2	7	4	0	0	1	0	3	1	3	9
Plant_1799	26	0	3	6	1	4	0	2	0	1	1	0	4	3	1	10
Plant_1800	26	0	0	0	24	0	0	1	0	1	0	0	0	0	0	3
Plant_1801	26	0	2	3	0	1	0	2	0	1	0	1	3	9	4	9
Plant_1802	26	0	0	0	0	8	17	0	0	0	0	0	1	0	0	3
Plant_1803	26	0	0	0	0	0	0	0	0	26	0	0	0	0	0	1
Plant_1804	26	0	0	0	0	0	0	0	0	0	0	26	0	0	0	1
Plant_1805	26	0	0	0	0	0	0	0	0	0	26	0	0	0	0	1
Plant_1806	26	0	0	26	0	0	0	0	0	0	0	0	0	0	0	1
Plant_1807	26	0	0	25	0	0	0	0	0	0	0	0	1	0	0	2
Plant_1808	26	0	0	8	0	0	0	0	0	0	16	0	0	1	1	4
Plant_1809	26	0	0	1	0	5	13	0	0	0	0	0	0	6	1	5
Plant_1810	26	0	0	0	0	0	0	0	0	0	26	0	0	0	0	1
Plant_1811	26	0	0	0	26	0	0	0	0	0	0	0	0	0	0	1
Plant_1812	26	0	0	0	0	0	0	0	0	0	0	0	26	0	0	1
Plant_1813	26	0	0	0	0	1	0	0	0	0	0	0	0	14	11	3
Plant_1814	26	0	0	0	0	0	0	0	0	0	0	0	0	26	0	1
Plant_1815	26	0	0	0	0	0	0	26	0	0	0	0	0	0	0	1
Plant_1816	26	0	0	0	0	0	26	0	0	0	0	0	0	0	0	1
Plant_1817	26	0	0	0	0	0	26	0	0	0	0	0	0	0	0	1
Plant_1818	26	0	0	0	0	0	26	0	0	0	0	0	0	0	0	1
Plant_1819	26	0	0	0	0	0	26	0	0	0	0	0	0	0	0	1
Plant_1820	26	0	0	0	0	0	0	0	0	0	0	0	0	0	26	1
Plant_1821	26	0	0	0	0	0	0	26	0	0	0	0	0	0	0	1
Plant_1822	25	1	4	2	4	2	2	2	2	1	1	1	1	1	1	14
Plant_1823	25	1	3	3	3	2	2	2	1	2	1	1	2	1	1	14
Plant_1824	25	2	2	1	1	3	2	1	1	2	2	1	3	2	2	14
Plant_1825	25	1	3	2	2	3	2	2	0	2	1	2	2	2	1	13
Plant_1826	25	2	2	3	2	2	2	1	1	1	1	1	2	3	2	14
Plant_1827	25	3	1	1	2	2	2	2	1	2	1	2	2	2	2	14
Plant_1828	25	2	4	1	5	0	0	2	0	2	1	2	2	2	2	11
Plant_1829	25	1	1	1	1	10	2	1	2	1	1	1	1	1	1	14
Plant_1830	25	1	2	3	1	2	2	3	1	2	2	1	1	2	2	14
Plant_1831	25	2	2	2	2	2	2	2	2	1	1	1	2	2	2	14
Plant_1832	25	3	2	0	2	3	2	2	1	1	2	2	1	3	1	13
Plant_1833	25	2	2	2	2	2	2	3	1	1	1	1	2	2	2	14
Plant_1834	25	3	3	1	4	1	2	2	2	1	2	1	2	0	1	13
Plant_1835	25	2	1	2	1	2	2	3	1	1	2	2	2	3	1	14
Plant_1836	25	2	4	1	4	1	0	3	0	2	1	3	1	2	1	12
Plant_1837	25	1	2	1	2	2	2	2	1	2	2	2	2	2	2	14
Plant_1838	25	3	2	2	3	2	2	2	0	2	2	1	2	1	1	13
Plant_1839	25	2	2	3	2	1	3	2	1	2	1	2	2	1	1	14
Plant_1840	25	25	0	0	0	0	0	0	0	0	0	0	0	0	0	1
Plant_1841	25	8	2	0	1	1	2	1	4	1	1	1	1	1	1	13
Plant_1842	25	2	2	2	3	2	2	2	1	1	2	2	2	1	1	14
Plant_1843	25	0	3	2	3	3	4	2	1	1	1	1	1	2	1	13
Plant_1844	25	3	0	1	2	0	13	3	0	1	0	2	0	0	0	7
Plant_1845	25	2	2	1	1	2	2	2	1	1	1	2	4	3	1	14
Plant_1846	25	25	0	0	0	0	0	0	0	0	0	0	0	0	0	1
Plant_1847	25	0	1	0	2	3	0	1	0	0	1	0	2	7	8	8
Plant_1848	25	4	1	2	3	1	2	2	1	2	1	2	2	1	1	14
Plant_1849	25	3	3	0	3	2	2	2	1	2	1	2	1	1	2	13
Plant_1850	25	1	2	1	2	1	2	3	0	2	1	3	2	3	2	13
Plant_1851	25	1	1	1	2	1	2	2	1	2	1	3	1	1	6	14
Plant_1852	25	1	1	2	2	3	2	2	1	1	1	1	2	2	4	14
Plant_1853	25	4	4	2	2	2	2	1	1	1	3	0	1	1	1	13
Plant_1854	25	1	1	3	1	2	2	1	1	2	1	1	4	4	1	14
Plant_1855	25	2	3	1	2	3	2	2	2	1	0	1	3	1	2	13
Plant_1856	25	2	2	2	2	2	2	1	1	1	1	2	3	2	2	14
Plant_1857	25	2	2	2	2	1	4	1	0	2	2	1	2	2	2	13
Plant_1858	25	2	2	1	2	2	5	1	1	1	1	1	3	1	2	14
Plant_1859	25	2	2	1	1	4	3	1	1	1	1	2	2	2	2	14
Plant_1860	25	2	2	2	3	1	2	2	1	1	2	1	2	2	2	14
Plant_1861	25	5	1	2	1	2	6	1	0	1	1	1	2	1	1	13
Plant_1862	25	1	3	1	1	4	2	1	0	1	1	4	2	1	3	13
Plant_1863	25	3	1	2	1	0	2	2	2	2	3	2	2	2	1	13
Plant_1864	25	1	0	0	1	6	4	2	1	1	1	1	2	4	1	12
Plant_1865	25	2	2	1	1	3	2	2	1	2	2	2	2	2	1	14
Plant_1866	25	0	4	1	2	1	4	3	0	2	2	3	1	1	1	12
Plant_1867	25	2	2	3	1	1	3	2	1	1	1	1	3	2	2	14
Plant_1868	25	2	2	1	1	4	4	2	1	1	1	1	2	2	1	14
Plant_1869	25	3	1	2	1	1	4	1	1	1	1	2	2	3	2	14
Plant_1870	25	2	3	2	1	2	2	2	1	2	2	3	2	0	1	13
Plant_1871	25	3	2	2	2	1	2	1	1	1	2	2	2	2	2	14
Plant_1872	25	2	3	1	2	3	2	1	1	1	1	2	2	2	2	14
Plant_1873	25	2	2	3	2	2	0	2	1	2	1	1	3	2	2	13
Plant_1874	25	2	3	1	4	3	0	2	0	2	2	3	2	1	0	11
Plant_1875	25	4	2	1	3	1	4	2	1	1	1	2	1	1	1	14
Plant_1876	25	0	0	11	0	1	0	0	1	0	0	0	6	1	5	6
Plant_1877	25	2	2	2	1	2	2	3	2	2	1	2	2	1	1	14
Plant_1878	25	2	1	2	2	3	4	1	1	1	1	1	2	2	2	14
Plant_1879	25	1	4	2	2	4	2	2	1	1	1	1	1	2	1	14
Plant_1880	25	2	2	1	2	2	3	3	1	1	1	1	2	2	2	14
Plant_1881	25	1	1	7	1	3	2	1	1	1	1	2	2	1	1	14
Plant_1882	25	1	2	1	2	0	2	1	5	2	2	2	1	3	1	13
Plant_1883	25	2	1	0	2	1	2	1	1	1	8	2	1	2	1	13
Plant_1884	25	1	2	2	2	2	2	2	0	2	2	2	2	2	2	13
Plant_1885	25	2	4	1	2	1	0	3	0	2	1	4	2	2	1	12
Plant_1886	25	4	2	1	1	2	0	4	0	2	1	2	2	2	2	12
Plant_1887	25	0	3	2	3	2	0	4	0	2	1	3	1	1	3	11
Plant_1888	25	1	3	5	3	1	5	1	1	1	1	2	1	0	0	12
Plant_1889	25	1	2	3	3	1	2	2	1	1	1	3	1	2	2	14
Plant_1890	25	1	2	2	2	2	0	2	1	2	1	3	2	2	3	13
Plant_1891	25	2	2	1	3	2	2	3	1	2	1	2	2	0	2	13
Plant_1892	25	3	2	1	3	1	2	3	1	2	1	2	1	1	2	14
Plant_1893	25	3	1	3	1	4	0	2	3	1	1	3	2	1	0	12
Plant_1894	25	2	1	1	1	4	2	1	1	1	2	2	1	4	2	14
Plant_1895	25	3	3	2	3	1	2	2	1	1	2	1	1	1	2	14
Plant_1896	25	2	3	2	1	1	0	1	0	1	0	1	2	3	8	11
Plant_1897	25	2	2	2	2	3	0	2	1	1	1	2	3	2	2	13
Plant_1898	25	1	2	2	2	2	2	2	1	2	1	3	3	1	1	14
Plant_1899	25	1	4	1	2	1	2	2	1	1	2	1	2	4	1	14
Plant_1900	25	1	4	0	2	1	3	3	1	2	2	2	1	2	1	13
Plant_1901	25	2	2	1	3	1	2	2	2	2	3	1	1	2	1	14
Plant_1902	25	1	2	1	1	2	2	1	1	1	2	1	4	3	3	14
Plant_1903	25	1	2	1	1	10	2	1	1	1	1	1	1	1	1	14
Plant_1904	25	1	2	1	3	2	2	2	2	2	2	1	2	2	1	14
Plant_1905	25	1	2	1	2	2	2	2	1	2	2	2	2	2	2	14
Plant_1906	25	1	2	2	2	1	2	3	0	3	2	3	1	2	1	13
Plant_1907	25	1	2	2	2	3	2	2	1	1	1	1	3	2	2	14
Plant_1908	25	2	3	1	1	2	2	2	0	2	5	2	1	1	1	13
Plant_1909	25	1	4	2	1	2	2	4	0	1	1	3	2	1	1	13
Plant_1910	25	2	1	1	1	3	0	1	1	1	2	1	3	6	2	13
Plant_1911	25	1	1	3	1	3	4	1	1	1	1	1	3	2	2	14
Plant_1912	25	1	1	1	2	0	3	1	1	10	1	1	1	1	1	13
Plant_1913	25	3	2	2	4	1	2	2	0	2	2	1	2	1	1	13
Plant_1914	25	1	3	1	3	2	2	2	1	1	2	1	3	2	1	14
Plant_1915	25	3	4	0	2	1	2	2	1	1	2	2	1	3	1	13
Plant_1916	25	2	2	2	3	2	1	3	0	1	1	3	2	2	1	13
Plant_1917	25	3	2	2	2	1	2	2	1	2	2	2	1	1	2	14
Plant_1918	25	3	4	2	1	1	4	1	1	1	1	1	2	2	1	14
Plant_1919	25	2	3	1	2	1	8	1	1	1	1	1	0	1	2	13
Plant_1920	25	1	4	1	4	1	2	3	1	1	1	2	2	1	1	14
Plant_1921	25	1	1	3	2	1	4	5	2	1	1	1	1	1	1	14
Plant_1922	25	2	3	1	2	2	4	2	2	1	1	2	1	1	1	14
Plant_1923	25	1	2	2	1	3	4	1	1	1	1	2	2	2	2	14
Plant_1924	25	3	1	1	3	2	4	2	1	1	2	1	2	1	1	14
Plant_1925	25	1	3	2	2	1	2	2	1	2	2	2	2	2	1	14
Plant_1926	25	3	3	1	2	1	2	3	1	1	1	4	1	1	1	14
Plant_1927	25	1	4	2	3	1	2	2	1	2	1	3	1	1	1	14
Plant_1928	25	1	2	1	6	1	4	1	2	1	1	1	2	1	1	14
Plant_1929	25	1	2	2	2	3	2	3	1	2	2	2	1	1	1	14
Plant_1930	25	0	0	0	0	13	0	0	0	0	0	0	9	2	1	4
Plant_1931	25	1	1	3	1	3	2	1	1	1	1	1	6	2	1	14
Plant_1932	25	1	2	2	1	2	2	2	1	2	3	1	1	3	2	14
Plant_1933	25	1	1	4	1	6	2	1	1	1	1	1	3	1	1	14
Plant_1934	25	0	3	5	0	2	6	4	0	0	0	0	0	4	1	7
Plant_1935	25	1	2	3	2	1	2	2	1	1	4	1	2	2	1	14
Plant_1936	25	3	1	2	2	2	4	2	1	1	0	0	1	5	1	12
Plant_1937	25	1	2	2	2	1	2	3	2	2	2	2	2	1	1	14
Plant_1938	25	3	1	2	2	3	2	1	1	1	2	1	3	2	1	14
Plant_1939	25	1	1	2	1	5	0	4	1	1	1	1	1	4	2	13
Plant_1940	25	1	3	1	4	1	2	3	1	1	2	1	2	1	2	14
Plant_1941	25	2	4	1	3	1	2	3	0	2	1	2	1	2	1	13
Plant_1942	25	1	3	1	2	1	3	4	1	1	1	2	2	2	1	14
Plant_1943	25	1	2	2	1	3	4	1	1	1	1	3	2	1	2	14
Plant_1944	25	1	1	2	3	2	4	1	4	1	1	1	1	2	1	14
Plant_1945	25	1	2	3	3	2	0	2	0	2	2	2	3	2	1	12
Plant_1946	25	1	2	2	2	1	4	2	1	2	2	3	1	1	1	14
Plant_1947	25	1	3	2	2	2	2	2	1	2	1	2	1	2	2	14
Plant_1948	25	1	1	1	1	1	2	1	1	2	2	2	5	2	3	14
Plant_1949	25	1	0	1	0	0	2	0	0	0	1	0	0	4	16	6
Plant_1950	25	1	3	1	1	2	2	2	1	2	1	1	3	1	4	14
Plant_1951	25	1	2	3	2	1	2	2	2	2	2	2	2	0	2	13
Plant_1952	25	1	5	0	3	0	2	3	2	2	2	1	1	1	2	12
Plant_1953	25	2	1	1	2	3	0	2	0	1	2	1	2	6	2	12
Plant_1954	25	1	1	1	1	2	2	2	0	1	3	2	3	1	5	13
Plant_1955	25	0	0	0	0	1	0	1	0	2	0	0	19	0	2	5
Plant_1956	25	2	4	1	1	0	4	2	3	1	2	2	1	1	1	13
Plant_1957	25	2	2	2	1	2	2	1	1	1	2	2	3	1	3	14
Plant_1958	25	1	3	2	3	2	2	1	1	2	2	1	2	2	1	14
Plant_1959	25	2	2	1	2	5	2	1	1	1	2	1	2	2	1	14
Plant_1960	25	0	2	1	1	2	8	1	2	1	1	0	2	2	2	12
Plant_1961	25	1	3	1	4	1	2	3	1	2	1	2	1	1	2	14
Plant_1962	25	1	1	6	0	0	2	1	1	0	3	0	2	1	7	10
Plant_1963	25	0	0	0	0	0	0	0	25	0	0	0	0	0	0	1
Plant_1964	25	0	0	0	0	0	0	0	25	0	0	0	0	0	0	1
Plant_1965	25	0	0	0	0	0	0	0	25	0	0	0	0	0	0	1
Plant_1966	25	0	2	1	1	1	0	10	1	2	1	2	2	1	1	12
Plant_1967	25	0	0	0	0	3	0	0	0	0	0	0	22	0	0	2
Plant_1968	25	0	1	1	1	3	0	5	0	1	1	1	8	1	2	11
Plant_1969	25	0	0	9	0	3	0	0	0	0	0	0	1	9	3	5
Plant_1970	25	0	2	2	6	1	0	3	0	3	2	2	0	4	0	9
Plant_1971	25	0	2	1	2	3	0	2	0	3	5	1	2	2	2	11
Plant_1972	25	0	5	1	2	1	0	4	0	2	5	2	1	1	1	11
Plant_1973	25	0	25	0	0	0	0	0	0	0	0	0	0	0	0	1
Plant_1974	25	0	25	0	0	0	0	0	0	0	0	0	0	0	0	1
Plant_1975	25	0	4	5	4	1	0	3	0	1	0	2	1	3	1	10
Plant_1976	25	0	2	2	2	4	0	3	0	1	1	2	3	2	3	11
Plant_1977	25	0	4	1	2	5	0	2	0	1	1	2	1	5	1	11
Plant_1978	25	0	3	1	5	6	0	1	0	1	0	2	1	4	1	10
Plant_1979	25	0	0	1	0	21	0	0	0	0	0	0	3	0	0	3
Plant_1980	25	0	0	1	0	5	0	7	0	1	1	3	0	2	5	8
Plant_1981	25	0	0	0	0	25	0	0	0	0	0	0	0	0	0	1
Plant_1982	25	0	1	0	1	1	0	0	0	2	1	3	13	2	1	9
Plant_1983	25	0	1	1	2	2	0	2	0	1	1	9	1	3	2	11
Plant_1984	25	0	2	3	1	5	0	3	0	1	2	0	4	2	2	10
Plant_1985	25	0	1	2	0	9	0	2	0	0	1	1	4	3	2	9
Plant_1986	25	0	1	1	1	0	0	2	0	1	14	1	2	1	1	10
Plant_1987	25	0	0	0	0	0	0	0	0	25	0	0	0	0	0	1
Plant_1988	25	0	0	25	0	0	0	0	0	0	0	0	0	0	0	1
Plant_1989	25	0	0	22	0	1	0	0	0	0	0	0	2	0	0	3
Plant_1990	25	0	0	0	0	6	0	0	0	0	3	0	1	0	15	4
Plant_1991	25	0	0	0	0	1	0	0	0	0	24	0	0	0	0	2
Plant_1992	25	0	0	0	0	0	0	0	0	0	0	24	1	0	0	2
Plant_1993	25	0	0	0	25	0	0	0	0	0	0	0	0	0	0	1
Plant_1994	25	0	0	0	1	24	0	0	0	0	0	0	0	0	0	2
Plant_1995	25	0	0	0	25	0	0	0	0	0	0	0	0	0	0	1
Plant_1996	25	0	0	0	0	0	0	0	0	0	0	0	0	25	0	1
Plant_1997	25	0	0	0	0	0	0	0	0	0	0	0	25	0	0	1
Plant_1998	25	0	0	0	0	0	0	0	0	0	0	0	25	0	0	1
[truncated: 45,412 more rows]

## Sheet: Supplementary Data 2
Supplementary Data 2. Enriched GO function for gene families expanded in Taxus yunnanensis. The p values were computed based on two-sided hypergeometric test and corrected with Benjamini-Hochberg. The q values were calculated using the Benjamini-Hochberg procedure to account for multiple testing.
ID	Description	GeneRatio	BgRatio	pvalue	p.adjust	qvalue	geneID	Count
GO:0048046	apoplast	72/674	387/25860	3.54672e-40	3.72405e-38	1.68002e-38	Tyu0262520.1/Tyu0026050.1/Tyu0026080.1/Tyu0026140.1/Tyu0238730.1/Tyu0238740.1/Tyu0240530.1/Tyu0258550.1/Tyu0274330.1/Tyu0274340.1/Tyu0274360.1/Tyu0277970.1/Tyu0277980.1/Tyu0277990.1/Tyu0278000.1/Tyu0278020.1/Tyu0278030.1/Tyu0278040.1/Tyu0278050.1/Tyu0278060.1/Tyu0281890.1/Tyu0304140.1/Tyu0312460.1/Tyu0321170.1/Tyu0321180.1/Tyu0321190.1/Tyu0327100.1/Tyu0327110.1/Tyu0327120.1/Tyu0327130.1/Tyu032786…	72
GO:0003964	RNA-directed DNA polymerase activity	36/674	148/25860	8.53712e-25	4.48199e-23	2.02195e-23	Tyu0026140.1/Tyu0247300.1/Tyu0247310.1/Tyu0261080.1/Tyu0304150.1/Tyu0323130.1/Tyu0324520.1/Tyu0331260.1/Tyu0076500.1/Tyu0262490.1/Tyu0262510.1/Tyu0262530.1/Tyu0068640.1/Tyu0124190.1/Tyu0137390.1/Tyu0347530.1/Tyu0001380.1/Tyu0030560.1/Tyu0131310.1/Tyu0140610.1/Tyu0192330.1/Tyu0234010.1/Tyu0247830.1/Tyu0257110.1/Tyu0258910.1/Tyu0280120.1/Tyu0302980.1/Tyu0138890.1/Tyu0170320.1/Tyu0093620.1/Tyu025249…	36
GO:0004190	aspartic-type endopeptidase activity	34/674	163/25860	3.59194e-21	1.25718e-19	5.67149e-20	Tyu0135510.1/Tyu0142650.1/Tyu0142690.1/Tyu0142700.1/Tyu0142710.1/Tyu0142720.1/Tyu0302970.1/Tyu0306670.1/Tyu0319830.1/Tyu0319840.1/Tyu0326760.1/Tyu0326770.1/Tyu0326790.1/Tyu0327470.1/Tyu0327490.1/Tyu0334710.1/Tyu0342970.1/Tyu0342990.1/Tyu0345650.1/Tyu0346980.1/Tyu0346990.1/Tyu0348540.1/Tyu0000500.1/Tyu0114220.1/Tyu0168620.1/Tyu0244190.1/Tyu0297320.1/Tyu0297330.1/Tyu0308890.1/Tyu0309270.1/Tyu030888…	34
GO:0015074	DNA integration	40/674	262/25860	1.80005e-19	4.72512e-18	2.13163e-18	Tyu0090160.1/Tyu0024910.1/Tyu0294030.1/Tyu0329840.1/Tyu0005610.1/Tyu0082340.1/Tyu0087330.1/Tyu0095800.1/Tyu0129170.1/Tyu0299370.1/Tyu0325810.1/Tyu0330770.1/Tyu0228780.1/Tyu0255260.1/Tyu0014750.1/Tyu0070110.1/Tyu0120290.1/Tyu0230140.1/Tyu0277820.1/Tyu0332480.1/Tyu0334270.1/Tyu0182040.1/Tyu0015710.1/Tyu0017720.1/Tyu0033520.1/Tyu0036190.1/Tyu0036200.1/Tyu0073860.1/Tyu0110090.1/Tyu0162120.1/Tyu016756…	40
GO:0008234	cysteine-type peptidase activity	27/674	164/25860	2.15984e-14	4.53566e-13	2.04616e-13	Tyu0090160.1/Tyu0024910.1/Tyu0294030.1/Tyu0329840.1/Tyu0005610.1/Tyu0082340.1/Tyu0087330.1/Tyu0095800.1/Tyu0129170.1/Tyu0299370.1/Tyu0325810.1/Tyu0330770.1/Tyu0255260.1/Tyu0014750.1/Tyu0070110.1/Tyu0120290.1/Tyu0230140.1/Tyu0277820.1/Tyu0332480.1/Tyu0334270.1/Tyu0182040.1/Tyu0033520.1/Tyu0036190.1/Tyu0073860.1/Tyu0162120.1/Tyu0207040.1/Tyu0022480.1	27
GO:0004519	endonuclease activity	26/674	156/25860	4.86126e-14	8.50721e-13	3.83784e-13	Tyu0129170.1/Tyu0255260.1/Tyu0332480.1/Tyu0182040.1/Tyu0068640.1/Tyu0124190.1/Tyu0137390.1/Tyu0347530.1/Tyu0001380.1/Tyu0030560.1/Tyu0131310.1/Tyu0140610.1/Tyu0192330.1/Tyu0234010.1/Tyu0247830.1/Tyu0257110.1/Tyu0258910.1/Tyu0280120.1/Tyu0302980.1/Tyu0138890.1/Tyu0170320.1/Tyu0252490.1/Tyu0195290.1/Tyu0098280.1/Tyu0207030.1/Tyu0289290.1	26
GO:0000786	nucleosome	24/674	132/25860	6.26281e-14	9.39421e-13	4.23799e-13	Tyu0118700.1/Tyu0133660.1/Tyu0186140.1/Tyu0186170.1/Tyu0199160.1/Tyu0208540.1/Tyu0208580.1/Tyu0212850.1/Tyu0226360.1/Tyu0260250.1/Tyu0282320.1/Tyu0302100.1/Tyu0302120.1/Tyu0224990.1/Tyu0299270.1/Tyu0037670.1/Tyu0037690.1/Tyu0099290.1/Tyu0127040.1/Tyu0270670.1/Tyu0057700.1/Tyu0227670.1/Tyu0283490.1/Tyu0324010.1	24
GO:0043565	sequence-specific DNA binding	36/674	338/25860	1.01395e-12	1.26023e-11	5.68524e-12	Tyu0016640.1/Tyu0141720.1/Tyu0017680.1/Tyu0058310.1/Tyu0060830.1/Tyu0078600.1/Tyu0097450.1/Tyu0125150.1/Tyu0142070.1/Tyu0143300.1/Tyu0162610.1/Tyu0163630.1/Tyu0203750.1/Tyu0214980.1/Tyu0279000.1/Tyu0290420.1/Tyu0309420.1/Tyu0348360.1/Tyu0053880.1/Tyu0161570.1/Tyu0184340.1/Tyu0225590.1/Tyu0028550.1/Tyu0218970.1/Tyu0263370.1/Tyu0263920.1/Tyu0305810.1/Tyu0209440.1/Tyu0336590.1/Tyu0005820.1/Tyu031513…	36
GO:0016233	telomere capping	9/674	12/25860	1.0802e-12	1.26023e-11	5.68524e-12	Tyu0070600.1/Tyu0166710.1/Tyu0206210.1/Tyu0268500.1/Tyu0274570.1/Tyu0293250.1/Tyu0321330.1/Tyu0330880.1/Tyu0339230.1	9
GO:0030247	polysaccharide binding	19/674	97/25860	6.5394e-12	6.86637e-11	3.09761e-11	Tyu0175240.1/Tyu0199000.1/Tyu0301860.1/Tyu0326490.1/Tyu0175300.1/Tyu0053750.1/Tyu0279750.1/Tyu0054090.1/Tyu0124540.1/Tyu0124570.1/Tyu0155200.1/Tyu0295870.1/Tyu0310710.1/Tyu0314730.1/Tyu0329990.1/Tyu0053400.1/Tyu0293370.1/Tyu0296190.1/Tyu0310720.1	19
GO:0046982	protein heterodimerization activity	24/674	169/25860	1.59406e-11	1.5216e-10	6.86438e-11	Tyu0118700.1/Tyu0133660.1/Tyu0186140.1/Tyu0186170.1/Tyu0199160.1/Tyu0208540.1/Tyu0208580.1/Tyu0212850.1/Tyu0226360.1/Tyu0260250.1/Tyu0282320.1/Tyu0302100.1/Tyu0302120.1/Tyu0224990.1/Tyu0299270.1/Tyu0037670.1/Tyu0037690.1/Tyu0099290.1/Tyu0127040.1/Tyu0270670.1/Tyu0057700.1/Tyu0227670.1/Tyu0283490.1/Tyu0324010.1	24
GO:0042744	hydrogen peroxide catabolic process	24/674	170/25860	1.81133e-11	1.58491e-10	7.14997e-11	Tyu0148850.1/Tyu0148860.1/Tyu0308420.1/Tyu0328230.1/Tyu0335450.1/Tyu0085570.1/Tyu0148870.1/Tyu0328200.1/Tyu0328210.1/Tyu0328220.1/Tyu0255450.1/Tyu0255460.1/Tyu0335900.1/Tyu0335910.1/Tyu0339850.1/Tyu0085610.1/Tyu0050020.1/Tyu0050050.1/Tyu0306920.1/Tyu0306940.1/Tyu0050070.1/Tyu0050030.1/Tyu0050040.1/Tyu0050060.1	24
GO:0004601	peroxidase activity	26/674	201/25860	1.97471e-11	1.59496e-10	7.19529e-11	Tyu0148850.1/Tyu0148860.1/Tyu0308420.1/Tyu0328230.1/Tyu0335450.1/Tyu0085570.1/Tyu0148870.1/Tyu0328200.1/Tyu0328210.1/Tyu0328220.1/Tyu0255450.1/Tyu0255460.1/Tyu0335900.1/Tyu0335910.1/Tyu0339850.1/Tyu0085610.1/Tyu0017720.1/Tyu0061110.1/Tyu0050020.1/Tyu0050050.1/Tyu0306920.1/Tyu0306940.1/Tyu0050070.1/Tyu0050030.1/Tyu0050040.1/Tyu0050060.1	26
GO:0005509	calcium ion binding	29/674	271/25860	1.48392e-10	1.11294e-09	5.02078e-10	Tyu0239190.1/Tyu0119770.1/Tyu0219810.1/Tyu0292470.1/Tyu0292480.1/Tyu0292490.1/Tyu0292500.1/Tyu0292510.1/Tyu0292520.1/Tyu0292540.1/Tyu0302190.1/Tyu0333610.1/Tyu0348770.1/Tyu0254690.1/Tyu0002730.1/Tyu0139910.1/Tyu0159040.1/Tyu0221610.1/Tyu0221630.1/Tyu0233840.1/Tyu0233870.1/Tyu0250030.1/Tyu0275330.1/Tyu0280690.1/Tyu0290400.1/Tyu0317350.1/Tyu0320650.1/Tyu0335820.1/Tyu0311900.1	29
GO:0000278	mitotic cell cycle	13/674	50/25860	3.3394e-10	2.33758e-09	1.05455e-09	Tyu0005530.1/Tyu0062980.1/Tyu0127410.1/Tyu0178550.1/Tyu0223650.1/Tyu0245470.1/Tyu0304290.1/Tyu0307160.1/Tyu0318960.1/Tyu0323480.1/Tyu0337300.1/Tyu0216770.1/Tyu0348630.1	13
GO:0000784	nuclear chromosome, telomeric region	9/674	20/25860	6.83931e-10	4.4883e-09	2.0248e-09	Tyu0070600.1/Tyu0166710.1/Tyu0206210.1/Tyu0268500.1/Tyu0274570.1/Tyu0293250.1/Tyu0321330.1/Tyu0330880.1/Tyu0339230.1	9
GO:0016743	carboxyl- or carbamoyltransferase activity	7/674	10/25860	8.88053e-10	4.90766e-09	2.21398e-09	Tyu0000730.1/Tyu0110500.1/Tyu0169340.1/Tyu0184760.1/Tyu0210320.1/Tyu0070870.1/Tyu0158690.1	7
GO:0051457	maintenance of protein location in nucleus	7/674	10/25860	8.88053e-10	4.90766e-09	2.21398e-09	Tyu0005820.1/Tyu0315130.1/Tyu0082960.1/Tyu0085430.1/Tyu0219250.1/Tyu0316480.1/Tyu0334650.1	7
GO:0090610	bundle sheath cell fate specification	7/674	10/25860	8.88053e-10	4.90766e-09	2.21398e-09	Tyu0005820.1/Tyu0315130.1/Tyu0082960.1/Tyu0085430.1/Tyu0219250.1/Tyu0316480.1/Tyu0334650.1	7
GO:0005200	structural constituent of cytoskeleton	13/674	55/25860	1.21155e-09	6.36066e-09	2.86947e-09	Tyu0005530.1/Tyu0062980.1/Tyu0127410.1/Tyu0178550.1/Tyu0223650.1/Tyu0245470.1/Tyu0304290.1/Tyu0307160.1/Tyu0318960.1/Tyu0323480.1/Tyu0337300.1/Tyu0216770.1/Tyu0348630.1	13
GO:0008240	tripeptidyl-peptidase activity	7/674	11/25860	2.38707e-09	1.17027e-08	5.27941e-09	Tyu0032510.1/Tyu0155790.1/Tyu0160170.1/Tyu0203420.1/Tyu0230750.1/Tyu0336560.1/Tyu0249890.1	7
GO:0000226	microtubule cytoskeleton organization	13/674	58/25860	2.45199e-09	1.17027e-08	5.27941e-09	Tyu0005530.1/Tyu0062980.1/Tyu0127410.1/Tyu0178550.1/Tyu0223650.1/Tyu0245470.1/Tyu0304290.1/Tyu0307160.1/Tyu0318960.1/Tyu0323480.1/Tyu0337300.1/Tyu0216770.1/Tyu0348630.1	13
GO:0006979	response to oxidative stress	24/674	217/25860	2.95543e-09	1.34922e-08	6.0867e-09	Tyu0148850.1/Tyu0148860.1/Tyu0308420.1/Tyu0328230.1/Tyu0335450.1/Tyu0085570.1/Tyu0148870.1/Tyu0328200.1/Tyu0328210.1/Tyu0328220.1/Tyu0255450.1/Tyu0255460.1/Tyu0335900.1/Tyu0335910.1/Tyu0339850.1/Tyu0085610.1/Tyu0050020.1/Tyu0050050.1/Tyu0306920.1/Tyu0306940.1/Tyu0050070.1/Tyu0050030.1/Tyu0050040.1/Tyu0050060.1	24
GO:0009956	radial pattern formation	7/674	12/25860	5.59981e-09	2.44992e-08	1.10523e-08	Tyu0005820.1/Tyu0315130.1/Tyu0082960.1/Tyu0085430.1/Tyu0219250.1/Tyu0316480.1/Tyu0334650.1	7
GO:0009317	acetyl-CoA carboxylase complex	7/674	13/25860	1.18595e-08	4.98099e-08	2.24706e-08	Tyu0000730.1/Tyu0110500.1/Tyu0169340.1/Tyu0184760.1/Tyu0210320.1/Tyu0070870.1/Tyu0158690.1	7
GO:0007017	microtubule-based process	13/674	67/25860	1.58968e-08	6.41987e-08	2.89618e-08	Tyu0005530.1/Tyu0062980.1/Tyu0127410.1/Tyu0178550.1/Tyu0223650.1/Tyu0245470.1/Tyu0304290.1/Tyu0307160.1/Tyu0318960.1/Tyu0323480.1/Tyu0337300.1/Tyu0216770.1/Tyu0348630.1	13
GO:2001295	malonyl-CoA biosynthetic process	7/674	15/25860	4.24921e-08	1.65247e-07	7.45476e-08	Tyu0000730.1/Tyu0110500.1/Tyu0169340.1/Tyu0184760.1/Tyu0210320.1/Tyu0070870.1/Tyu0158690.1	7
GO:0009505	plant-type cell wall	15/674	100/25860	4.86625e-08	1.82484e-07	8.23237e-08	Tyu0148850.1/Tyu0148860.1/Tyu0308420.1/Tyu0328230.1/Tyu0335450.1/Tyu0085570.1/Tyu0148870.1/Tyu0328200.1/Tyu0328210.1/Tyu0328220.1/Tyu0255450.1/Tyu0255460.1/Tyu0335900.1/Tyu0335910.1/Tyu0339850.1	15
GO:0009506	plasmodesma	24/674	251/25860	5.10442e-08	1.84815e-07	8.33753e-08	Tyu0148850.1/Tyu0148860.1/Tyu0308420.1/Tyu0328230.1/Tyu0335450.1/Tyu0085570.1/Tyu0148870.1/Tyu0328200.1/Tyu0328210.1/Tyu0328220.1/Tyu0255450.1/Tyu0255460.1/Tyu0335900.1/Tyu0335910.1/Tyu0339850.1/Tyu0118700.1/Tyu0133660.1/Tyu0186140.1/Tyu0186170.1/Tyu0199160.1/Tyu0212850.1/Tyu0226360.1/Tyu0260250.1/Tyu0282320.1	24
GO:0003989	acetyl-CoA carboxylase activity	7/674	17/25860	1.22704e-07	4.15611e-07	1.87494e-07	Tyu0000730.1/Tyu0110500.1/Tyu0169340.1/Tyu0184760.1/Tyu0210320.1/Tyu0070870.1/Tyu0158690.1	7
GO:0008356	asymmetric cell division	7/674	17/25860	1.22704e-07	4.15611e-07	1.87494e-07	Tyu0005820.1/Tyu0315130.1/Tyu0082960.1/Tyu0085430.1/Tyu0219250.1/Tyu0316480.1/Tyu0334650.1	7
GO:0006334	nucleosome assembly	10/674	47/25860	2.93503e-07	9.63055e-07	4.34461e-07	Tyu0118700.1/Tyu0133660.1/Tyu0186140.1/Tyu0186170.1/Tyu0199160.1/Tyu0208540.1/Tyu0212850.1/Tyu0226360.1/Tyu0260250.1/Tyu0282320.1	10
GO:0009414	response to water deprivation	9/674	37/25860	3.40728e-07	1.08413e-06	4.89083e-07	Tyu0118700.1/Tyu0133660.1/Tyu0186140.1/Tyu0186170.1/Tyu0199160.1/Tyu0212850.1/Tyu0226360.1/Tyu0260250.1/Tyu0282320.1	9
GO:0030145	manganese ion binding	15/674	126/25860	1.0585e-06	3.2689e-06	1.47469e-06	Tyu0009790.1/Tyu0068200.1/Tyu0074510.1/Tyu0074520.1/Tyu0119420.1/Tyu0119530.1/Tyu0119540.1/Tyu0129080.1/Tyu0129100.1/Tyu0164320.1/Tyu0340770.1/Tyu0340780.1/Tyu0119430.1/Tyu0129070.1/Tyu0129090.1	15
GO:0005840	ribosome	27/674	362/25860	1.17544e-06	3.52631e-06	1.59082e-06	Tyu0001230.1/Tyu0108790.1/Tyu0207780.1/Tyu0229080.1/Tyu0323010.1/Tyu0331000.1/Tyu0342200.1/Tyu0002060.1/Tyu0009470.1/Tyu0014860.1/Tyu0121490.1/Tyu0164180.1/Tyu0232300.1/Tyu0263670.1/Tyu0271760.1/Tyu0313520.1/Tyu0328600.1/Tyu0339180.1/Tyu0346390.1/Tyu0081600.1/Tyu0170580.1/Tyu0190180.1/Tyu0228970.1/Tyu0301300.1/Tyu0304630.1/Tyu0307000.1/Tyu0342670.1	27
GO:0009579	thylakoid	9/674	43/25860	1.34328e-06	3.82979e-06	1.72772e-06	Tyu0118700.1/Tyu0133660.1/Tyu0186140.1/Tyu0186170.1/Tyu0199160.1/Tyu0212850.1/Tyu0226360.1/Tyu0260250.1/Tyu0282320.1	9
GO:0009630	gravitropism	7/674	23/25860	1.34954e-06	3.82979e-06	1.72772e-06	Tyu0005820.1/Tyu0315130.1/Tyu0082960.1/Tyu0085430.1/Tyu0219250.1/Tyu0316480.1/Tyu0334650.1	7
GO:0045735	nutrient reservoir activity	15/674	132/25860	1.91888e-06	5.30217e-06	2.39196e-06	Tyu0009790.1/Tyu0068200.1/Tyu0074510.1/Tyu0074520.1/Tyu0119420.1/Tyu0119530.1/Tyu0119540.1/Tyu0129080.1/Tyu0129100.1/Tyu0164320.1/Tyu0340770.1/Tyu0340780.1/Tyu0119430.1/Tyu0129070.1/Tyu0129090.1	15
GO:0009536	plastid	15/674	135/25860	2.54974e-06	6.86468e-06	3.09685e-06	Tyu0118700.1/Tyu0133660.1/Tyu0186140.1/Tyu0186170.1/Tyu0199160.1/Tyu0212850.1/Tyu0226360.1/Tyu0260250.1/Tyu0282320.1/Tyu0224990.1/Tyu0299270.1/Tyu0037690.1/Tyu0099290.1/Tyu0127040.1/Tyu0270670.1	15
GO:0048366	leaf development	7/674	33/25860	1.87469e-05	4.92106e-05	2.22003e-05	Tyu0005820.1/Tyu0315130.1/Tyu0082960.1/Tyu0085430.1/Tyu0219250.1/Tyu0316480.1/Tyu0334650.1	7
GO:0015293	symporter activity	9/674	67/25860	5.83912e-05	0.000149539	6.7461e-05	Tyu0036940.1/Tyu0238360.1/Tyu0260150.1/Tyu0260160.1/Tyu0272220.1/Tyu0289840.1/Tyu0291070.1/Tyu0334390.1/Tyu0348420.1	9
GO:0005774	vacuolar membrane	12/674	136/25860	0.00023867	0.000596675	0.000269177	Tyu0118700.1/Tyu0133660.1/Tyu0186140.1/Tyu0186170.1/Tyu0199160.1/Tyu0212850.1/Tyu0226360.1/Tyu0260250.1/Tyu0282320.1/Tyu0155790.1/Tyu0203420.1/Tyu0249890.1	12
GO:0005874	microtubule	13/674	166/25860	0.000430022	0.00105005	0.000473708	Tyu0005530.1/Tyu0062980.1/Tyu0127410.1/Tyu0178550.1/Tyu0223650.1/Tyu0245470.1/Tyu0304290.1/Tyu0307160.1/Tyu0318960.1/Tyu0323480.1/Tyu0337300.1/Tyu0216770.1/Tyu0348630.1	13
GO:0016310	phosphorylation	5/674	28/25860	0.000708087	0.00168975	0.000762295	Tyu0155200.1/Tyu0329990.1/Tyu0053400.1/Tyu0296190.1/Tyu0310720.1	5
GO:0005777	peroxisome	9/674	94/25860	0.000780164	0.00182038	0.000821225	Tyu0118700.1/Tyu0133660.1/Tyu0186140.1/Tyu0186170.1/Tyu0199160.1/Tyu0212850.1/Tyu0226360.1/Tyu0260250.1/Tyu0282320.1	9
GO:0003924	GTPase activity	15/674	242/25860	0.00182017	0.00412065	0.00185894	Tyu0090160.1/Tyu0334270.1/Tyu0005530.1/Tyu0062980.1/Tyu0127410.1/Tyu0178550.1/Tyu0223650.1/Tyu0245470.1/Tyu0304290.1/Tyu0307160.1/Tyu0318960.1/Tyu0323480.1/Tyu0337300.1/Tyu0216770.1/Tyu0348630.1	15
GO:0016651	oxidoreductase activity, acting on NAD(P)H	3/674	10/25860	0.00184448	0.00412065	0.00185894	Tyu0062710.1/Tyu0271550.1/Tyu0001690.1	3
GO:0045492	xylan biosynthetic process	3/674	14/25860	0.0051765	0.0112234	0.00506319	Tyu0195260.1/Tyu0337310.1/Tyu0204900.1	3
GO:0006633	fatty acid biosynthetic process	8/674	102/25860	0.00523759	0.0112234	0.00506319	Tyu0015710.1/Tyu0000730.1/Tyu0110500.1/Tyu0169340.1/Tyu0184760.1/Tyu0210320.1/Tyu0070870.1/Tyu0158690.1	8
GO:0016407	acetyltransferase activity	3/674	16/25860	0.0076615	0.0160891	0.00725826	Tyu0195260.1/Tyu0337310.1/Tyu0204900.1	3
GO:0004553	hydrolase activity, hydrolyzing O-glycosyl compounds	15/674	285/25860	0.00822286	0.0169294	0.00763733	Tyu0183820.1/Tyu0262230.1/Tyu0262240.1/Tyu0322020.1/Tyu0339670.1/Tyu0343880.1/Tyu0080530.1/Tyu0180610.1/Tyu0234170.1/Tyu0262260.1/Tyu0262270.1/Tyu0276140.1/Tyu0276150.1/Tyu0294580.1/Tyu0339680.1	15
GO:0003697	single-stranded DNA binding	9/674	136/25860	0.00943108	0.0190435	0.00859107	Tyu0070600.1/Tyu0166710.1/Tyu0206210.1/Tyu0268500.1/Tyu0274570.1/Tyu0293250.1/Tyu0321330.1/Tyu0330880.1/Tyu0339230.1	9
GO:0005773	vacuole	9/674	142/25860	0.0122889	0.0243458	0.0109831	Tyu0118700.1/Tyu0133660.1/Tyu0186140.1/Tyu0186170.1/Tyu0199160.1/Tyu0212850.1/Tyu0226360.1/Tyu0260250.1/Tyu0282320.1	9
GO:0004620	phospholipase activity	4/674	36/25860	0.0139139	0.0261803	0.0118107	Tyu0326320.1/Tyu0326330.1/Tyu0326340.1/Tyu0215980.1	4
GO:0006352	DNA-templated transcription, initiation	4/674	36/25860	0.0139139	0.0261803	0.0118107	Tyu0208540.1/Tyu0208580.1/Tyu0302100.1/Tyu0302120.1	4
GO:0015979	photosynthesis	10/674	170/25860	0.0139628	0.0261803	0.0118107	Tyu0002320.1/Tyu0218460.1/Tyu0218470.1/Tyu0220230.1/Tyu0220240.1/Tyu0220250.1/Tyu0220260.1/Tyu0226140.1/Tyu0226150.1/Tyu0343460.1	10
GO:0006486	protein glycosylation	7/674	99/25860	0.0149808	0.0275963	0.0124495	Tyu0184410.1/Tyu0184420.1/Tyu0316310.1/Tyu0184430.1/Tyu0079610.1/Tyu0079630.1/Tyu0079640.1	7
GO:0009834	plant-type secondary cell wall biogenesis	3/674	23/25860	0.021178	0.0383394	0.017296	Tyu0195260.1/Tyu0337310.1/Tyu0204900.1	3
GO:0005618	cell wall	15/674	342/25860	0.0356772	0.0634933	0.0286436	Tyu0009790.1/Tyu0068200.1/Tyu0074510.1/Tyu0074520.1/Tyu0119420.1/Tyu0119530.1/Tyu0119540.1/Tyu0129080.1/Tyu0129100.1/Tyu0164320.1/Tyu0340770.1/Tyu0340780.1/Tyu0119430.1/Tyu0129070.1/Tyu0129090.1	15
GO:0004864	protein phosphatase inhibitor activity	4/674	50/25860	0.0410045	0.0717579	0.032372	Tyu0311320.1/Tyu0311330.1/Tyu0311350.1/Tyu0307310.1	4
GO:0019843	rRNA binding	7/674	133/25860	0.0597309	0.10163	0.0458481	Tyu0001230.1/Tyu0108790.1/Tyu0207780.1/Tyu0229080.1/Tyu0323010.1/Tyu0331000.1/Tyu0342200.1	7
GO:0005525	GTP binding	15/674	368/25860	0.0600101	0.10163	0.0458481	Tyu0090160.1/Tyu0334270.1/Tyu0005530.1/Tyu0062980.1/Tyu0127410.1/Tyu0178550.1/Tyu0223650.1/Tyu0245470.1/Tyu0304290.1/Tyu0307160.1/Tyu0318960.1/Tyu0323480.1/Tyu0337300.1/Tyu0216770.1/Tyu0348630.1	15
GO:0008970	phosphatidylcholine 1-acylhydrolase activity	2/674	16/25860	0.0639572	0.106595	0.0480881	Tyu0216020.1/Tyu0326350.1	2
GO:0009738	abscisic acid-activated signaling pathway	4/674	62/25860	0.0782209	0.128331	0.0578938	Tyu0311320.1/Tyu0311330.1/Tyu0311350.1/Tyu0307310.1	4
GO:0007166	cell surface receptor signaling pathway	4/674	65/25860	0.0894779	0.144541	0.0652066	Tyu0175240.1/Tyu0199000.1/Tyu0301860.1/Tyu0326490.1	4
GO:0004713	protein tyrosine kinase activity	2/674	26/25860	0.146509	0.233083	0.10515	Tyu0162120.1/Tyu0207040.1	2
GO:0005730	nucleolus	9/674	263/25860	0.249448	0.383711	0.173103	Tyu0118700.1/Tyu0133660.1/Tyu0186140.1/Tyu0186170.1/Tyu0199160.1/Tyu0212850.1/Tyu0226360.1/Tyu0260250.1/Tyu0282320.1	9
GO:0045116	protein neddylation	1/674	11/25860	0.252153	0.383711	0.173103	Tyu0257620.1	1
GO:0097602	cullin family protein binding	1/674	11/25860	0.252153	0.383711	0.173103	Tyu0257620.1	1
GO:0000139	Golgi membrane	7/674	199/25860	0.263442	0.395163	0.178269	Tyu0184410.1/Tyu0184420.1/Tyu0316310.1/Tyu0184430.1/Tyu0079610.1/Tyu0079630.1/Tyu0079640.1	7
GO:0006468	protein phosphorylation	5/674	137/25860	0.286632	0.422102	0.190422	Tyu0037670.1/Tyu0175240.1/Tyu0199000.1/Tyu0301860.1/Tyu0326490.1	5
GO:0010411	xyloglucan metabolic process	3/674	72/25860	0.289441	0.422102	0.190422	Tyu0195260.1/Tyu0337310.1/Tyu0204900.1	3
GO:0010427	abscisic acid binding	2/674	42/25860	0.299478	0.430757	0.194326	Tyu0311320.1/Tyu0311350.1	2
GO:0005819	spindle	1/674	14/25860	0.309142	0.438648	0.197886	Tyu0283720.1	1
GO:0003682	chromatin binding	4/674	111/25860	0.328423	0.459793	0.207425	Tyu0187530.1/Tyu0027630.1/Tyu0082650.1/Tyu0238940.1	4
GO:0006629	lipid metabolic process	8/674	254/25860	0.343826	0.475023	0.214296	Tyu0015880.1/Tyu0216010.1/Tyu0216020.1/Tyu0326320.1/Tyu0326330.1/Tyu0326340.1/Tyu0326350.1/Tyu0215980.1	8
GO:0009570	chloroplast stroma	7/674	221/25860	0.354507	0.483419	0.218084	Tyu0000730.1/Tyu0110500.1/Tyu0169340.1/Tyu0184760.1/Tyu0210320.1/Tyu0070870.1/Tyu0158690.1	7
GO:0048038	quinone binding	3/674	86/25860	0.38932	0.524084	0.236429	Tyu0062710.1/Tyu0271550.1/Tyu0001690.1	3
GO:0004252	serine-type endopeptidase activity	7/674	238/25860	0.426837	0.567315	0.255932	Tyu0032510.1/Tyu0155790.1/Tyu0160170.1/Tyu0203420.1/Tyu0230750.1/Tyu0336560.1/Tyu0249890.1	7
GO:0051287	NAD binding	3/674	94/25860	0.445027	0.584097	0.263503	Tyu0062710.1/Tyu0271550.1/Tyu0001690.1	3
GO:0004806	triglyceride lipase activity	1/674	23/25860	0.455382	0.59031	0.266305	Tyu0216020.1	1
GO:0016757	transferase activity, transferring glycosyl groups	7/674	248/25860	0.469058	0.594059	0.267997	Tyu0184410.1/Tyu0184420.1/Tyu0316310.1/Tyu0184430.1/Tyu0079610.1/Tyu0079630.1/Tyu0079640.1	7
GO:0016413	O-acetyltransferase activity	1/674	24/25860	0.469589	0.594059	0.267997	Tyu0327010.1	1
GO:0031624	ubiquitin conjugating enzyme binding	1/674	28/25860	0.522813	0.653516	0.294819	Tyu0257620.1	1
GO:0038023	signaling receptor activity	2/674	71/25860	0.555621	0.686356	0.309634	Tyu0311320.1/Tyu0311350.1	2
GO:0000151	ubiquitin ligase complex	1/674	35/25860	0.603443	0.736761	0.332374	Tyu0257620.1	1
GO:0042773	ATP synthesis coupled electron transport	1/674	36/25860	0.613792	0.740784	0.334188	Tyu0151800.1	1
GO:0015079	potassium ion transmembrane transporter activity	1/674	40/25860	0.652563	0.778626	0.35126	Tyu0022480.1	1
GO:0051536	iron-sulfur cluster binding	1/674	45/25860	0.695607	0.82066	0.370222	Tyu0024950.1	1
GO:0008137	NADH dehydrogenase (ubiquinone) activity	1/674	52/25860	0.747071	0.868889	0.39198	Tyu0151800.1	1
GO:0003899	DNA-directed RNA polymerase activity	3/674	150/25860	0.753038	0.868889	0.39198	Tyu0035750.1/Tyu0204280.1/Tyu0259990.1	3
GO:0004568	chitinase activity	1/674	58/25860	0.784208	0.89176	0.402298	Tyu0294580.1	1
GO:0004364	glutathione transferase activity	1/674	59/25860	0.789845	0.89176	0.402298	Tyu0022480.1	1
GO:0022857	transmembrane transporter activity	9/674	444/25860	0.820744	0.916788	0.413589	Tyu0036940.1/Tyu0238360.1/Tyu0260150.1/Tyu0260160.1/Tyu0272220.1/Tyu0289840.1/Tyu0291070.1/Tyu0334390.1/Tyu0348420.1	9
GO:0003735	structural constituent of ribosome	8/674	410/25860	0.840959	0.929481	0.419315	Tyu0001230.1/Tyu0108790.1/Tyu0207780.1/Tyu0229080.1/Tyu0323010.1/Tyu0331000.1/Tyu0342200.1/Tyu0346390.1	8
GO:0006351	transcription, DNA-templated	3/674	181/25860	0.853933	0.929683	0.419406	Tyu0035750.1/Tyu0204280.1/Tyu0259990.1	3
GO:0006412	translation	8/674	420/25860	0.85885	0.929683	0.419406	Tyu0001230.1/Tyu0108790.1/Tyu0207780.1/Tyu0229080.1/Tyu0323010.1/Tyu0331000.1/Tyu0342200.1/Tyu0346390.1	8
GO:0004842	ubiquitin-protein transferase activity	4/674	251/25860	0.895268	0.955254	0.430942	Tyu0067540.1/Tyu0067570.1/Tyu0298420.1/Tyu0310560.1	4
GO:0007275	multicellular organismal development	1/674	91/25860	0.909958	0.955254	0.430942	Tyu0302870.1	1
GO:0005794	Golgi apparatus	6/674	364/25860	0.915212	0.955254	0.430942	Tyu0195260.1/Tyu0327010.1/Tyu0337310.1/Tyu0204900.1/Tyu0184410.1/Tyu0316310.1	6
GO:0030246	carbohydrate binding	6/674	367/25860	0.918864	0.955254	0.430942	Tyu0281610.1/Tyu0281600.1/Tyu0101890.1/Tyu0281620.1/Tyu0347500.1/Tyu0022480.1	6
GO:0004386	helicase activity	4/674	277/25860	0.932535	0.959963	0.433066	Tyu0124190.1/Tyu0257110.1/Tyu0280120.1/Tyu0195290.1	4
GO:0006355	regulation of transcription, DNA-templated	7/674	467/25860	0.961509	0.980179	0.442186	Tyu0005820.1/Tyu0315130.1/Tyu0082960.1/Tyu0085430.1/Tyu0219250.1/Tyu0316480.1/Tyu0334650.1	7
GO:0048544	recognition of pollen	2/674	252/25860	0.990269	0.999791	0.451033	Tyu0162120.1/Tyu0207040.1	2
GO:0016740	transferase activity	1/674	407/25860	0.99998	0.99998	0.451119	Tyu0184430.1	1

## Sheet: Supplementary Data 3
Supplementary Data 3. The UniProt annotatin of seventy-two genes related to apoplast.
Gene_id	Accession	Annotation
Tyu0262520.1	tr|A0A0D3CCJ8|A0A0D3CCJ8_BRAOL	Dirigent protein
Tyu0026050.1	tr|A0A0A0L5X2|A0A0A0L5X2_CUCSA	Dirigent protein
Tyu0026080.1	tr|A0A067DDS6|A0A067DDS6_CITSI	Dirigent protein
Tyu0026140.1	tr|A0A3S3N163|A0A3S3N163_9MAGN	Dirigent protein
Tyu0238730.1	tr|A6YR01|A6YR01_PICSI	Dirigent protein
Tyu0238740.1	tr|A0A1S3UQX1|A0A1S3UQX1_VIGRR	Dirigent protein
Tyu0240530.1	tr|A0A1S3UQX1|A0A1S3UQX1_VIGRR	Dirigent protein
Tyu0258550.1	tr|A0A6J1FDT5|A0A6J1FDT5_CUCMO	dirigent protein 11-like
Tyu0274330.1	tr|A0A443PE25|A0A443PE25_9MAGN	Dirigent protein
Tyu0274340.1	tr|A0A443PE25|A0A443PE25_9MAGN	Dirigent protein
Tyu0274360.1	tr|A0A443PE25|A0A443PE25_9MAGN	Dirigent protein
Tyu0277970.1	tr|A0A443PE25|A0A443PE25_9MAGN	Dirigent protein
Tyu0277980.1	tr|A0A443PE25|A0A443PE25_9MAGN	Dirigent protein
Tyu0277990.1	tr|A0A443PE25|A0A443PE25_9MAGN	Dirigent protein
Tyu0278000.1	tr|A0A443PE25|A0A443PE25_9MAGN	Dirigent protein
Tyu0278020.1	tr|A0A443PE25|A0A443PE25_9MAGN	Dirigent protein
Tyu0278030.1	tr|A0A443PE25|A0A443PE25_9MAGN	Dirigent protein
Tyu0278040.1	tr|A0A443PE25|A0A443PE25_9MAGN	Dirigent protein
Tyu0278050.1	tr|A0A443PE25|A0A443PE25_9MAGN	Dirigent protein
Tyu0278060.1	tr|A0A443PE25|A0A443PE25_9MAGN	Dirigent protein
Tyu0281890.1	tr|A0A067DDS6|A0A067DDS6_CITSI	Dirigent protein
Tyu0304140.1	tr|A0A1S3UQX1|A0A1S3UQX1_VIGRR	Dirigent protein
Tyu0312460.1	tr|A0A443PE25|A0A443PE25_9MAGN	Dirigent protein
Tyu0321170.1	tr|A0A443PE25|A0A443PE25_9MAGN	Dirigent protein
Tyu0321180.1	tr|A0A443PE25|A0A443PE25_9MAGN	Dirigent protein
Tyu0321190.1	tr|A0A6J1FDT5|A0A6J1FDT5_CUCMO	dirigent protein 11-like
Tyu0327100.1	tr|A0A1S3UQX1|A0A1S3UQX1_VIGRR	Dirigent protein
Tyu0327110.1	tr|A0A2Z6PHG2|A0A2Z6PHG2_TRISU	Dirigent protein
Tyu0327120.1	tr|A0A443PE25|A0A443PE25_9MAGN	Dirigent protein
Tyu0327130.1	tr|A0A443PE25|A0A443PE25_9MAGN	Dirigent protein
Tyu0327860.1	tr|A0A6I9R6Q7|A0A6I9R6Q7_ELAGV	dirigent protein 11-like
Tyu0331110.1	tr|A0A443PE25|A0A443PE25_9MAGN	Dirigent protein
Tyu0331120.1	tr|A0A3S3N163|A0A3S3N163_9MAGN	Dirigent protein
Tyu0343380.1	tr|A0A443PE25|A0A443PE25_9MAGN	Dirigent protein
Tyu0343520.1	tr|A0A443PE25|A0A443PE25_9MAGN	Dirigent protein
Tyu0347930.1	tr|A0A443PE25|A0A443PE25_9MAGN	Dirigent protein
Tyu0347940.1	tr|A0A443PE25|A0A443PE25_9MAGN	Dirigent protein
Tyu0347970.1	tr|A0A443PE25|A0A443PE25_9MAGN	Dirigent protein
Tyu0274350.1	tr|A0A6J1FDT5|A0A6J1FDT5_CUCMO	dirigent protein 11-like
Tyu0247300.1	tr|A0A3S3N163|A0A3S3N163_9MAGN	Dirigent protein
Tyu0247310.1	tr|A0A3S3N163|A0A3S3N163_9MAGN	Dirigent protein
Tyu0261080.1	tr|A0A3S3N163|A0A3S3N163_9MAGN	Dirigent protein
Tyu0304150.1	tr|A0A3S3N163|A0A3S3N163_9MAGN	Dirigent protein
Tyu0323130.1	tr|A0A3S3NTN5|A0A3S3NTN5_9MAGN	Dirigent protein
Tyu0324520.1	tr|A0A3S3N163|A0A3S3N163_9MAGN	Dirigent protein
Tyu0331260.1	tr|A0A3S3N163|A0A3S3N163_9MAGN	Dirigent protein
Tyu0076500.1	tr|A0A3S3N163|A0A3S3N163_9MAGN	Dirigent protein
Tyu0254380.1	tr|A0A0D3CCJ8|A0A0D3CCJ8_BRAOL	Dirigent protein
Tyu0262490.1	tr|A0A0L9V735|A0A0L9V735_PHAAN	Dirigent protein
Tyu0262510.1	tr|A0A3S3N163|A0A3S3N163_9MAGN	Dirigent protein
Tyu0262530.1	tr|A0A0L9V735|A0A0L9V735_PHAAN	Dirigent protein
Tyu0262540.1	tr|A0A0D3CCJ8|A0A0D3CCJ8_BRAOL	Dirigent protein
Tyu0346000.1	tr|A0A0D3CCJ8|A0A0D3CCJ8_BRAOL	Dirigent protein
Tyu0327140.1	tr|A0A1S2YQ29|A0A1S2YQ29_CICAR	Dirigent protein
Tyu0076490.1	tr|A0A0L9V735|A0A0L9V735_PHAAN	Dirigent protein
Tyu0076480.1	tr|A0A2G2VS91|A0A2G2VS91_CAPBA	Dirigent protein
Tyu0262500.1	tr|A0A0D3CCJ8|A0A0D3CCJ8_BRAOL	Dirigent protein
Tyu0009790.1	tr|A0A059B918|A0A059B918_EUCGR	Germin-like protein
Tyu0068200.1	tr|A0A059B918|A0A059B918_EUCGR	Germin-like protein
Tyu0074510.1	tr|A0A067KE80|A0A067KE80_JATCU	Germin-like protein
Tyu0074520.1	tr|A0A4S4EHE2|A0A4S4EHE2_CAMSI	Germin-like protein
Tyu0119420.1	tr|A0A067KE80|A0A067KE80_JATCU	Germin-like protein
Tyu0119530.1	tr|A0A1R3IDD7|A0A1R3IDD7_COCAP	Germin-like protein
Tyu0119540.1	tr|A0A067KE80|A0A067KE80_JATCU	Germin-like protein
Tyu0129080.1	tr|A0A1S2XGL6|A0A1S2XGL6_CICAR	Germin-like protein
Tyu0129100.1	tr|A0A067KE80|A0A067KE80_JATCU	Germin-like protein
Tyu0164320.1	tr|A0A067KE80|A0A067KE80_JATCU	Germin-like protein
Tyu0340770.1	tr|A0A067KE80|A0A067KE80_JATCU	Germin-like protein
Tyu0340780.1	tr|A0A067KE80|A0A067KE80_JATCU	Germin-like protein
Tyu0119430.1	tr|A0A059B918|A0A059B918_EUCGR	Germin-like protein
Tyu0129070.1	tr|A0A059B918|A0A059B918_EUCGR	Germin-like protein
Tyu0129090.1	tr|A0A067KE80|A0A067KE80_JATCU	Germin-like protein

## Sheet: Supplementary Data 4
Supplementary Data 4. Enriched GO function for gene families contracted in Taxus yunnanensis. The p values were computed based on two-sided hypergeometric test and corrected with Benjamini-Hochberg. The q values were calculated using the Benjamini-Hochberg procedure to account for multiple testing.
ID	Description	GeneRatio	BgRatio	pvalue	p.adjust	qvalue	geneID	Count
GO:0042626	ATPase activity, coupled to transmembrane movement of substances	37/72	192/25860	1.44138e-60	9.65725e-59	7.43449e-59	Tyu0006020.1/Tyu0010180.1/Tyu0065870.1/Tyu0146990.1/Tyu0147010.1/Tyu0147020.1/Tyu0165240.1/Tyu0197680.1/Tyu0230080.1/Tyu0232660.1/Tyu0301690.1/Tyu0308990.1/Tyu0022490.1/Tyu0262650.1/Tyu0066630.1/Tyu0073900.1/Tyu0105170.1/Tyu0215420.1/Tyu0215430.1/Tyu0277290.1/Tyu0338410.1/Tyu0021090.1/Tyu0202630.1/Tyu0056040.1/Tyu0202650.1/Tyu0319630.1/Tyu0338500.1/Tyu0068020.1/Tyu0068070.1/Tyu0075860.1/Tyu017964…	37
GO:0016887	ATPase activity	25/72	471/25860	1.18912e-25	3.98354e-24	3.06667e-24	Tyu0022490.1/Tyu0262650.1/Tyu0066630.1/Tyu0073900.1/Tyu0105170.1/Tyu0215420.1/Tyu0215430.1/Tyu0277290.1/Tyu0338410.1/Tyu0021090.1/Tyu0202630.1/Tyu0056040.1/Tyu0202650.1/Tyu0319630.1/Tyu0338500.1/Tyu0068020.1/Tyu0068070.1/Tyu0075860.1/Tyu0179640.1/Tyu0226380.1/Tyu0226390.1/Tyu0312400.1/Tyu0188090.1/Tyu0028650.1/Tyu0032870.1	25
GO:0055085	transmembrane transport	16/72	154/25860	3.482e-21	7.77646e-20	5.98659e-20	Tyu0022490.1/Tyu0215420.1/Tyu0338410.1/Tyu0021090.1/Tyu0056040.1/Tyu0319630.1/Tyu0338500.1/Tyu0068020.1/Tyu0075860.1/Tyu0179640.1/Tyu0226380.1/Tyu0226390.1/Tyu0312400.1/Tyu0188090.1/Tyu0028650.1/Tyu0032870.1	16
GO:0000325	plant-type vacuole	9/72	17/25860	1.42844e-19	2.39264e-18	1.84194e-18	Tyu0068020.1/Tyu0075860.1/Tyu0179640.1/Tyu0226380.1/Tyu0226390.1/Tyu0312400.1/Tyu0188090.1/Tyu0028650.1/Tyu0032870.1	9
GO:0009536	plastid	11/72	135/25860	1.19548e-13	1.60194e-12	1.23323e-12	Tyu0066630.1/Tyu0073900.1/Tyu0105170.1/Tyu0215420.1/Tyu0215430.1/Tyu0277290.1/Tyu0021090.1/Tyu0056040.1/Tyu0319630.1/Tyu0338500.1/Tyu0032870.1	11
GO:0005774	vacuolar membrane	9/72	136/25860	1.51411e-10	1.69076e-09	1.3016e-09	Tyu0068020.1/Tyu0075860.1/Tyu0179640.1/Tyu0226380.1/Tyu0226390.1/Tyu0312400.1/Tyu0188090.1/Tyu0028650.1/Tyu0032870.1	9
GO:0055114	oxidation-reduction process	7/72	270/25860	1.03324e-05	9.88959e-05	7.61335e-05	Tyu0236870.1/Tyu0242930.1/Tyu0287050.1/Tyu0325990.1/Tyu0338310.1/Tyu0046630.1/Tyu0297630.1	7
GO:0070475	rRNA base methylation	2/72	19/25860	0.00126774	0.0106174	0.00817361	Tyu0244560.1/Tyu0331870.1	2
GO:0010329	auxin efflux transmembrane transporter activity	2/72	26/25860	0.0023793	0.0177126	0.0136357	Tyu0021090.1/Tyu0056040.1	2
GO:0009664	plant-type cell wall organization	2/72	45/25860	0.00700476	0.0469319	0.0361298	Tyu0265140.1/Tyu0020230.1	2
GO:0006486	protein glycosylation	2/72	99/25860	0.0311759	0.156802	0.120712	Tyu0244560.1/Tyu0331870.1	2
GO:0006559	L-phenylalanine catabolic process	1/72	12/25860	0.0329107	0.156802	0.120712	Tyu0095070.1	1
GO:1900865	chloroplast RNA modification	1/72	12/25860	0.0329107	0.156802	0.120712	Tyu0195450.1	1
GO:0009733	response to auxin	2/72	103/25860	0.0335212	0.156802	0.120712	Tyu0021090.1/Tyu0056040.1	2
GO:0010588	cotyledon vascular tissue pattern formation	1/72	13/25860	0.0356045	0.156802	0.120712	Tyu0195450.1	1
GO:0006535	cysteine biosynthetic process from serine	1/72	15/25860	0.04097	0.156802	0.120712	Tyu0048710.1	1
GO:0048527	lateral root development	1/72	15/25860	0.04097	0.156802	0.120712	Tyu0056040.1	1
GO:0034605	cellular response to heat	1/72	16/25860	0.0436417	0.156802	0.120712	Tyu0270060.1	1
GO:0004499	N,N-dimethylaniline monooxygenase activity	1/72	19/25860	0.0516129	0.156802	0.120712	Tyu0209200.1	1
GO:0010218	response to far red light	1/72	21/25860	0.0568905	0.156802	0.120712	Tyu0056040.1	1
GO:0010328	auxin influx transmembrane transporter activity	1/72	21/25860	0.0568905	0.156802	0.120712	Tyu0021090.1	1
GO:0050821	protein stabilization	1/72	21/25860	0.0568905	0.156802	0.120712	Tyu0270060.1	1
GO:0009630	gravitropism	1/72	23/25860	0.0621392	0.156802	0.120712	Tyu0021090.1	1
GO:0010087	phloem or xylem histogenesis	1/72	24/25860	0.0647528	0.156802	0.120712	Tyu0195450.1	1
GO:0010305	leaf vascular tissue pattern formation	1/72	24/25860	0.0647528	0.156802	0.120712	Tyu0195450.1	1
GO:0006094	gluconeogenesis	1/72	25/25860	0.0673591	0.156802	0.120712	Tyu0291300.1	1
GO:0043481	anthocyanin accumulation in tissues in response to UV light	1/72	25/25860	0.0673591	0.156802	0.120712	Tyu0056040.1	1
GO:0008361	regulation of cell size	1/72	26/25860	0.0699583	0.156802	0.120712	Tyu0056040.1	1
GO:0009958	positive gravitropism	1/72	26/25860	0.0699583	0.156802	0.120712	Tyu0056040.1	1
GO:0005618	cell wall	3/72	342/25860	0.07024	0.156802	0.120712	Tyu0246150.1/Tyu0265140.1/Tyu0020230.1	3
GO:0009637	response to blue light	1/72	27/25860	0.0725504	0.156802	0.120712	Tyu0056040.1	1
GO:0009640	photomorphogenesis	1/72	30/25860	0.0802838	0.168094	0.129405	Tyu0056040.1	1
GO:0048443	stamen development	1/72	33/25860	0.0879537	0.178573	0.137472	Tyu0056040.1	1
GO:0006541	glutamine metabolic process	1/72	36/25860	0.0955605	0.18831	0.144968	Tyu0032090.1	1
GO:0000139	Golgi membrane	2/72	199/25860	0.106264	0.203421	0.1566	Tyu0244560.1/Tyu0331870.1	2
GO:0050105	L-gulonolactone oxidase activity	1/72	43/25860	0.113067	0.209223	0.161067	Tyu0297630.1	1
GO:0003885	D-arabinono-1,4-lactone oxidase activity	1/72	44/25860	0.115541	0.209223	0.161067	Tyu0297630.1	1
GO:0019853	L-ascorbic acid biosynthetic process	1/72	47/25860	0.122921	0.216729	0.166845	Tyu0297630.1	1
GO:0016042	lipid catabolic process	1/72	49/25860	0.127807	0.219566	0.169029	Tyu0201980.1	1
GO:0005887	integral component of plasma membrane	1/72	53/25860	0.137499	0.23031	0.177301	Tyu0021090.1	1
GO:0016747	transferase activity, transferring acyl groups other than amino-acyl groups	2/72	239/25860	0.143181	0.231207	0.177992	Tyu0031830.1/Tyu0166650.1	2
GO:0006888	ER to Golgi vesicle-mediated transport	1/72	58/25860	0.149464	0.231207	0.177992	Tyu0228820.1	1
GO:0016757	transferase activity, transferring glycosyl groups	2/72	248/25860	0.151829	0.231207	0.177992	Tyu0244560.1/Tyu0331870.1	2
GO:0010181	FMN binding	1/72	59/25860	0.151838	0.231207	0.177992	Tyu0222200.1	1
GO:0050661	NADP binding	1/72	73/25860	0.184388	0.274533	0.211345	Tyu0209200.1	1
GO:0004857	enzyme inhibitor activity	1/72	75/25860	0.188936	0.275189	0.21185	Tyu0246150.1	1
GO:0008171	O-methyltransferase activity	1/72	80/25860	0.200197	0.285388	0.219702	Tyu0097630.1	1
GO:0042910	xenobiotic transporter activity	1/72	88/25860	0.217896	0.297828	0.229279	Tyu0035860.1	1
GO:0030599	pectinesterase activity	1/72	90/25860	0.22226	0.297828	0.229279	Tyu0246150.1	1
GO:0045330	aspartyl esterase activity	1/72	90/25860	0.22226	0.297828	0.229279	Tyu0246150.1	1
GO:0042545	cell wall modification	1/72	93/25860	0.228761	0.300529	0.231358	Tyu0246150.1	1
GO:0016788	hydrolase activity, acting on ester bonds	1/72	119/25860	0.282904	0.36451	0.280613	Tyu0097370.1	1
GO:0045735	nutrient reservoir activity	1/72	132/25860	0.308552	0.375128	0.288786	Tyu0201980.1	1
GO:0015297	antiporter activity	1/72	133/25860	0.310487	0.375128	0.288786	Tyu0035860.1	1
GO:0050660	flavin adenine dinucleotide binding	1/72	133/25860	0.310487	0.375128	0.288786	Tyu0209200.1	1
GO:0016740	transferase activity	2/72	407/25860	0.31354	0.375128	0.288786	Tyu0201980.1/Tyu0032090.1	2
GO:0045490	pectin catabolic process	1/72	141/25860	0.325776	0.378507	0.291388	Tyu0246150.1	1
GO:0005773	vacuole	1/72	142/25860	0.327663	0.378507	0.291388	Tyu0201980.1	1
GO:0071949	FAD binding	1/72	147/25860	0.337023	0.382721	0.294632	Tyu0297630.1	1
GO:0006457	protein folding	1/72	156/25860	0.353547	0.394794	0.303927	Tyu0270060.1	1
GO:0004190	aspartic-type endopeptidase activity	1/72	163/25860	0.366118	0.40213	0.309574	Tyu0046540.1	1
GO:0051082	unfolded protein binding	1/72	182/25860	0.399037	0.431217	0.331966	Tyu0270060.1	1
GO:0004252	serine-type endopeptidase activity	1/72	238/25860	0.486566	0.517459	0.398358	Tyu0159880.1	1
GO:0009506	plasmodesma	1/72	251/25860	0.505013	0.528686	0.407001	Tyu0021090.1	1
GO:0005783	endoplasmic reticulum	1/72	267/25860	0.526823	0.543032	0.418045	Tyu0228820.1	1
GO:0032259	methylation	1/72	352/25860	0.627733	0.637244	0.490573	Tyu0097630.1	1
GO:0022857	transmembrane transporter activity	1/72	444/25860	0.713111	0.713111	0.548978	Tyu0066890.1	1

## Sheet: Supplementary Data 5
Supplementary Data 5. The genes unique to T. yunnanensis among T. yunnanensis, S. giganteum, G. montanum and G. biloba gene families.
Gene ID
Tyu0298950.1
Tyu0163810.1
Tyu0327880.1
Tyu0309390.1
Tyu0089030.1
Tyu0297690.1
Tyu0139010.1
Tyu0321030.1
Tyu0067830.1
Tyu0287330.1
Tyu0013900.1
Tyu0324560.1
Tyu0079860.1
Tyu0243080.1
Tyu0133840.1
Tyu0314260.1
Tyu0299280.1
Tyu0330530.1
Tyu0318470.1
Tyu0092310.1
Tyu0342790.1
Tyu0074190.1
Tyu0213840.1
Tyu0276580.1
Tyu0112350.1
Tyu0299340.1
Tyu0160150.1
Tyu0265070.1
Tyu0276240.1
Tyu0319030.1
Tyu0153630.1
Tyu0282890.1
Tyu0331400.1
Tyu0194760.1
Tyu0124550.1
Tyu0054020.1
Tyu0249520.1
Tyu0279340.1
Tyu0135220.1
Tyu0297260.1
Tyu0245340.1
Tyu0327380.1
Tyu0051840.1
Tyu0281510.1
Tyu0300730.1
Tyu0190120.1
Tyu0061810.1
Tyu0155240.1
Tyu0033860.1
Tyu0054300.1
Tyu0250990.1
Tyu0205780.1
Tyu0289480.1
Tyu0040440.1
Tyu0337510.1
Tyu0281180.1
Tyu0172830.1
Tyu0119560.1
Tyu0228740.1
Tyu0266760.1
Tyu0084980.1
Tyu0262750.1
Tyu0180530.1
Tyu0206170.1
Tyu0314860.1
Tyu0186360.1
Tyu0306210.1
Tyu0241830.1
Tyu0003510.1
Tyu0241960.1
Tyu0319480.1
Tyu0201660.1
Tyu0135030.1
Tyu0337660.1
Tyu0299020.1
Tyu0154640.1
Tyu0192510.1
Tyu0292070.1
Tyu0137780.1
Tyu0292170.1
Tyu0024140.1
Tyu0207190.1
Tyu0245130.1
Tyu0293000.1
Tyu0343290.1
Tyu0203410.1
Tyu0113410.1
Tyu0100190.1
Tyu0292120.1
Tyu0017790.1
Tyu0072170.1
Tyu0027740.1
Tyu0314480.1
Tyu0283030.1
Tyu0195660.1
Tyu0242530.1
Tyu0247740.1
Tyu0325480.1
Tyu0328890.1
Tyu0332120.1
Tyu0270590.1
Tyu0329530.1
Tyu0062520.1
Tyu0316160.1
Tyu0266070.1
Tyu0192320.1
Tyu0081690.1
Tyu0327940.1
Tyu0225580.1
Tyu0282740.1
Tyu0225130.1
Tyu0038830.1
Tyu0015850.1
Tyu0340500.1
Tyu0010200.1
Tyu0276800.1
Tyu0108550.1
Tyu0081700.1
Tyu0294250.1
Tyu0204680.1
Tyu0258100.1
Tyu0037350.1
Tyu0128140.1
Tyu0311750.1
Tyu0322500.1
Tyu0070230.1
Tyu0305010.1
Tyu0224830.1
Tyu0242600.1
Tyu0193760.1
Tyu0341070.1
Tyu0249260.1
Tyu0260760.1
Tyu0179520.1
Tyu0056080.1
Tyu0060020.1
Tyu0148880.1
Tyu0347640.1
Tyu0339840.1
Tyu0157250.1
Tyu0021900.1
Tyu0251110.1
Tyu0248080.1
Tyu0274060.1
Tyu0321300.1
Tyu0345750.1
Tyu0124700.1
Tyu0122200.1
Tyu0180300.1
Tyu0253310.1
Tyu0314840.1
Tyu0230200.1
Tyu0056280.1
Tyu0319190.1
Tyu0108720.1
Tyu0031940.1
Tyu0207250.1
Tyu0153580.1
Tyu0082200.1
Tyu0082950.1
Tyu0080720.1
Tyu0332770.1
Tyu0049760.1
Tyu0060520.1
Tyu0102350.1
Tyu0052180.1
Tyu0180020.1
Tyu0062380.1
Tyu0045370.1
Tyu0288670.1
Tyu0061140.1
Tyu0050060.1
Tyu0196300.1
Tyu0165610.1
Tyu0189600.1
Tyu0096870.1
Tyu0002420.1
Tyu0140410.1
Tyu0138150.1
Tyu0011540.1
Tyu0006610.1
Tyu0031230.1
Tyu0071870.1
Tyu0045040.1
Tyu0237340.1
Tyu0336190.1
Tyu0122680.1
Tyu0330700.1
Tyu0183440.1
Tyu0270510.1
Tyu0029000.1
Tyu0118620.1
Tyu0074440.1
Tyu0282010.1
Tyu0030910.1
Tyu0028290.1
Tyu0278890.1
Tyu0084710.1
Tyu0279610.1
Tyu0318780.1
Tyu0318620.1
Tyu0300370.1
Tyu0207620.1
Tyu0347270.1
Tyu0159620.1
Tyu0295850.1
Tyu0308770.1
Tyu0140950.1
Tyu0088920.1
Tyu0316580.1
Tyu0249000.1
Tyu0257250.1
Tyu0182460.1
Tyu0305220.1
Tyu0128500.1
Tyu0003170.1
Tyu0325190.1
Tyu0303440.1
Tyu0315160.1
Tyu0314430.1
Tyu0221010.1
Tyu0233710.1
Tyu0026060.1
Tyu0283900.1
Tyu0075660.1
Tyu0072840.1
Tyu0219580.1
Tyu0294340.1
Tyu0146380.1
Tyu0304010.1
Tyu0199190.1
Tyu0347280.1
Tyu0062090.1
Tyu0050450.1
Tyu0287360.1
Tyu0018220.1
Tyu0180410.1
Tyu0035440.1
Tyu0204810.1
Tyu0251140.1
Tyu0269620.1
Tyu0153170.1
Tyu0326750.1
Tyu0088800.1
Tyu0327680.1
Tyu0160280.1
Tyu0026670.1
Tyu0179270.1
Tyu0092760.1
Tyu0313480.1
Tyu0317170.1
Tyu0270350.1
Tyu0126800.1
Tyu0089000.1
Tyu0266890.1
Tyu0175870.1
Tyu0104930.1
Tyu0301920.1
Tyu0347910.1
Tyu0022720.1
Tyu0236250.1
Tyu0141520.1
Tyu0290310.1
Tyu0228210.1
Tyu0299000.1
Tyu0123760.1
Tyu0328420.1
Tyu0325970.1
Tyu0125270.1
Tyu0265280.1
Tyu0105350.1
Tyu0100030.1
Tyu0099500.1
Tyu0047240.1
Tyu0022120.1
Tyu0274030.1
Tyu0309640.1
Tyu0167360.1
Tyu0008610.1
Tyu0324810.1
Tyu0236960.1
Tyu0312700.1
Tyu0013790.1
Tyu0035340.1
Tyu0182470.1
Tyu0251290.1
Tyu0333130.1
Tyu0015610.1
Tyu0139400.1
Tyu0327460.1
Tyu0322110.1
Tyu0347110.1
Tyu0012050.1
Tyu0275310.1
Tyu0263410.1
Tyu0058280.1
Tyu0298900.1
Tyu0117330.1
Tyu0052510.1
Tyu0327050.1
Tyu0011470.1
Tyu0346830.1
Tyu0134440.1
Tyu0304110.1
Tyu0084280.1
Tyu0300000.1
Tyu0252140.1
Tyu0153350.1
Tyu0334990.1
Tyu0155620.1
Tyu0309460.1
Tyu0295370.1
Tyu0280400.1
Tyu0181700.1
Tyu0107200.1
Tyu0197990.1
Tyu0250970.1
Tyu0336310.1
Tyu0060980.1
Tyu0238160.1
Tyu0122280.1
Tyu0126000.1
Tyu0273780.1
Tyu0294460.1
Tyu0317830.1
Tyu0113510.1
Tyu0075870.1
Tyu0008430.1
Tyu0149140.1
Tyu0250690.1
Tyu0062120.1
Tyu0122440.1
Tyu0055560.1
Tyu0231420.1
Tyu0035270.1
Tyu0115100.1
Tyu0267300.1
Tyu0284440.1
Tyu0103220.1
Tyu0221160.1
Tyu0262200.1
Tyu0286010.1
Tyu0170360.1
Tyu0225170.1
Tyu0124520.1
Tyu0147100.1
Tyu0039240.1
Tyu0215060.1
Tyu0124840.1
Tyu0015360.1
Tyu0096170.1
Tyu0333170.1
Tyu0293660.1
Tyu0249690.1
Tyu0061120.1
Tyu0213120.1
Tyu0139500.1
Tyu0052850.1
Tyu0179800.1
Tyu0188170.1
Tyu0052000.1
Tyu0342110.1
Tyu0230720.1
Tyu0062200.1
Tyu0323470.1
Tyu0032570.1
Tyu0303960.1
Tyu0191890.1
Tyu0050040.1
Tyu0241410.1
Tyu0294850.1
Tyu0027890.1
Tyu0178750.1
Tyu0179690.1
Tyu0141270.1
Tyu0323930.1
Tyu0323630.1
Tyu0255000.1
Tyu0168460.1
Tyu0118850.1
Tyu0310480.1
Tyu0265100.1
Tyu0101650.1
Tyu0020210.1
Tyu0244080.1
Tyu0174420.1
Tyu0291930.1
Tyu0287990.1
Tyu0033200.1
Tyu0075020.1
Tyu0009100.1
Tyu0197720.1
Tyu0308850.1
Tyu0237570.1
Tyu0284850.1
Tyu0033280.1
Tyu0115150.1
Tyu0329460.1
Tyu0234770.1
Tyu0274760.1
Tyu0288880.1
Tyu0164130.1
Tyu0266400.1
Tyu0320860.1
Tyu0021260.1
Tyu0085730.1
Tyu0226590.1
Tyu0065550.1
Tyu0293030.1
Tyu0093430.1
Tyu0079180.1
Tyu0339140.1
Tyu0139080.1
Tyu0068410.1
Tyu0221820.1
Tyu0306810.1
Tyu0191670.1
Tyu0076580.1
Tyu0208350.1
Tyu0298390.1
Tyu0221450.1
Tyu0153770.1
Tyu0101750.1
Tyu0072930.1
Tyu0339640.1
Tyu0343710.1
Tyu0316340.1
Tyu0343340.1
Tyu0312960.1
Tyu0345010.1
Tyu0089550.1
Tyu0116850.1
Tyu0094080.1
Tyu0227580.1
Tyu0331440.1
Tyu0075230.1
Tyu0113420.1
Tyu0118520.1
Tyu0264300.1
Tyu0294990.1
Tyu0302240.1
Tyu0308390.1
Tyu0336950.1
Tyu0129950.1
Tyu0310100.1
Tyu0348520.1
Tyu0289760.1
Tyu0019070.1
Tyu0125190.1
Tyu0178380.1
Tyu0009460.1
Tyu0343800.1
Tyu0109980.1
Tyu0262080.1
Tyu0320600.1
Tyu0063020.1
Tyu0296530.1
Tyu0149770.1
Tyu0149050.1
Tyu0215550.1
Tyu0295140.1
Tyu0246860.1
Tyu0200220.1
Tyu0238440.1
Tyu0219460.1
Tyu0156970.1
Tyu0295110.1
Tyu0320430.1
Tyu0093920.1
Tyu0344200.1
Tyu0231670.1
Tyu0158070.1
Tyu0019960.1
Tyu0016910.1
Tyu0320420.1
Tyu0050050.1
Tyu0199500.1
Tyu0258190.1
Tyu0321280.1
Tyu0077990.1
Tyu0301650.1
Tyu0233850.1
Tyu0167350.1
Tyu0199820.1
Tyu0143820.1
Tyu0088980.1
Tyu0276970.1
Tyu0052290.1
Tyu0147620.1
Tyu0036530.1
Tyu0189150.1
Tyu0087260.1
Tyu0000700.1
Tyu0242360.1
Tyu0267230.1
Tyu0331410.1
Tyu0234320.1
Tyu0300750.1
Tyu0280220.1
Tyu0338680.1
Tyu0294870.1
Tyu0171870.1
Tyu0067500.1
Tyu0091210.1
Tyu0166680.1
Tyu0223640.1
Tyu0045420.1
Tyu0049420.1
Tyu0037680.1
Tyu0314340.1
Tyu0062450.1
Tyu0246980.1
Tyu0236510.1
Tyu0336880.1
Tyu0317440.1
Tyu0314610.1
Tyu0102810.1
Tyu0127420.1
Tyu0194670.1
Tyu0342030.1
Tyu0031000.1
Tyu0325750.1
Tyu0302860.1
Tyu0177810.1
Tyu0326720.1
Tyu0322080.1
Tyu0332080.1
Tyu0057650.1
Tyu0055800.1
Tyu0213520.1
Tyu0011270.1
Tyu0318580.1
Tyu0347290.1
Tyu0191970.1
Tyu0200620.1
Tyu0297320.1
Tyu0091220.1
Tyu0088840.1
Tyu0051560.1
Tyu0152260.1
Tyu0339730.1
Tyu0175900.1
Tyu0180900.1
Tyu0104200.1
Tyu0065720.1
Tyu0092340.1
Tyu0024980.1
Tyu0136630.1
Tyu0300680.1
Tyu0189560.1
Tyu0339130.1
Tyu0010670.1
Tyu0347050.1
Tyu0210570.1
Tyu0063450.1
Tyu0109710.1
Tyu0051140.1
Tyu0160060.1
Tyu0176610.1
Tyu0344330.1
Tyu0330600.1
Tyu0143900.1
Tyu0118290.1
Tyu0192260.1
Tyu0336380.1
Tyu0083720.1
Tyu0239420.1
Tyu0129360.1
Tyu0104810.1
Tyu0100600.1
Tyu0048250.1
Tyu0347020.1
Tyu0199920.1
Tyu0143000.1
Tyu0141070.1
Tyu0054770.1
Tyu0281040.1
Tyu0223130.1
Tyu0042150.1
Tyu0239310.1
Tyu0124140.1
Tyu0308630.1
Tyu0339710.1
Tyu0018630.1
Tyu0290390.1
Tyu0215310.1
Tyu0252450.1
Tyu0042650.1
Tyu0068240.1
Tyu0035950.1
Tyu0091860.1
Tyu0035150.1
Tyu0291110.1
Tyu0107800.1
Tyu0207240.1
Tyu0002080.1
Tyu0127340.1
Tyu0180920.1
Tyu0300350.1
Tyu0329200.1
Tyu0267760.1
Tyu0294810.1
Tyu0174880.1
Tyu0254470.1
Tyu0236520.1
Tyu0134050.1
Tyu0124400.1
Tyu0038050.1
Tyu0303680.1
Tyu0121360.1
Tyu0345970.1
Tyu0099690.1
Tyu0139480.1
Tyu0117540.1
Tyu0116170.1
Tyu0286110.1
Tyu0096390.1
Tyu0070350.1
Tyu0125020.1
Tyu0305480.1
Tyu0162720.1
Tyu0011940.1
Tyu0270920.1
Tyu0226790.1
Tyu0006280.1
Tyu0256550.1
Tyu0162740.1
Tyu0044680.1
Tyu0082120.1
Tyu0105830.1
Tyu0291290.1
Tyu0280330.1
Tyu0285280.1
Tyu0167120.1
Tyu0342980.1
Tyu0139250.1
Tyu0172420.1
Tyu0146400.1
Tyu0215070.1
Tyu0301580.1
Tyu0346110.1
Tyu0284190.1
Tyu0096420.1
Tyu0281010.1
Tyu0221860.1
Tyu0217150.1
Tyu0232400.1
Tyu0285370.1
Tyu0122720.1
Tyu0316890.1
Tyu0340370.1
Tyu0309980.1
Tyu0230620.1
Tyu0257850.1
Tyu0025230.1
Tyu0335210.1
Tyu0075400.1
Tyu0255430.1
Tyu0159230.1
Tyu0331790.1
Tyu0055500.1
Tyu0340460.1
Tyu0127450.1
Tyu0265090.1
Tyu0207790.1
Tyu0255800.1
Tyu0021600.1
Tyu0255240.1
Tyu0210820.1
Tyu0093060.1
Tyu0116600.1
Tyu0270340.1
Tyu0223120.1
Tyu0227720.1
Tyu0322570.1
Tyu0230210.1
Tyu0096860.1
Tyu0205370.1
Tyu0304040.1
Tyu0173890.1
Tyu0213950.1
Tyu0249280.1
Tyu0330690.1
Tyu0096450.1
Tyu0126960.1
Tyu0216710.1
Tyu0239120.1
Tyu0226260.1
Tyu0330090.1
Tyu0093760.1
Tyu0244040.1
Tyu0002320.1
Tyu0271300.1
Tyu0112170.1
Tyu0160010.1
Tyu0099870.1
Tyu0135650.1
Tyu0186420.1
Tyu0313550.1
Tyu0113590.1
Tyu0345860.1
Tyu0072750.1
Tyu0172500.1
Tyu0078700.1
Tyu0272430.1
Tyu0027060.1
Tyu0166290.1
Tyu0028820.1
Tyu0183700.1
Tyu0328120.1
Tyu0117610.1
Tyu0119940.1
Tyu0281970.1
Tyu0170380.1
Tyu0270780.1
Tyu0277890.1
Tyu0202900.1
Tyu0122050.1
Tyu0034650.1
Tyu0340130.1
Tyu0148320.1
Tyu0117760.1
Tyu0329780.1
Tyu0290910.1
Tyu0272990.1
Tyu0120430.1
Tyu0247020.1
Tyu0145850.1
Tyu0344640.1
Tyu0104640.1
Tyu0330910.1
Tyu0345640.1
Tyu0219970.1
Tyu0187170.1
Tyu0099450.1
Tyu0151690.1
Tyu0113450.1
Tyu0312070.1
Tyu0060660.1
Tyu0296490.1
Tyu0344560.1
Tyu0289520.1
Tyu0166220.1
Tyu0124500.1
Tyu0226870.1
Tyu0085420.1
Tyu0271710.1
Tyu0225570.1
Tyu0293540.1
Tyu0330750.1
Tyu0013040.1
Tyu0209160.1
Tyu0241680.1
Tyu0312340.1
Tyu0026280.1
Tyu0212250.1
Tyu0309680.1
Tyu0093540.1
Tyu0303050.1
Tyu0101720.1
Tyu0090700.1
Tyu0098450.1
Tyu0159890.1
Tyu0060440.1
Tyu0093330.1
Tyu0240810.1
Tyu0103730.1
Tyu0319140.1
Tyu0319770.1
Tyu0133460.1
Tyu0306690.1
Tyu0315570.1
Tyu0307020.1
Tyu0068000.1
Tyu0325410.1
Tyu0171430.1
Tyu0338550.1
Tyu0154230.1
Tyu0348910.1
Tyu0346740.1
Tyu0299380.1
Tyu0309660.1
Tyu0152790.1
Tyu0300850.1
Tyu0295240.1
Tyu0211330.1
Tyu0222330.1
Tyu0286180.1
Tyu0088460.1
Tyu0207280.1
Tyu0117550.1
Tyu0142440.1
Tyu0126160.1
Tyu0001090.1
Tyu0347520.1
Tyu0314240.1
Tyu0181280.1
Tyu0241690.1
Tyu0241500.1
Tyu0015330.1
Tyu0010270.1
Tyu0287270.1
Tyu0148840.1
Tyu0247440.1
Tyu0158730.1
Tyu0234540.1
Tyu0129650.1
Tyu0089590.1
Tyu0320000.1
Tyu0274290.1
Tyu0095490.1
Tyu0051690.1
Tyu0085640.1
Tyu0296020.1
Tyu0321290.1
Tyu0138330.1
Tyu0262070.1
Tyu0248420.1
Tyu0152000.1
Tyu0107180.1
Tyu0192980.1
Tyu0263640.1
Tyu0330340.1
Tyu0007940.1
Tyu0088650.1
Tyu0319920.1
Tyu0298070.1
Tyu0140320.1
Tyu0081890.1
Tyu0287550.1
Tyu0026130.1
Tyu0294120.1
Tyu0230190.1
Tyu0242280.1
Tyu0280300.1
Tyu0058000.1
Tyu0122670.1
Tyu0270310.1
Tyu0039410.1
Tyu0254020.1
Tyu0108840.1
Tyu0289130.1
Tyu0023450.1
Tyu0224750.1
Tyu0234650.1
Tyu0094330.1
Tyu0028710.1
Tyu0202890.1
Tyu0064560.1
Tyu0307770.1
Tyu0076200.1
Tyu0327590.1
Tyu0149030.1
Tyu0229890.1
Tyu0285850.1
Tyu0273870.1
Tyu0123370.1
Tyu0294110.1
Tyu0247270.1
Tyu0095350.1
Tyu0322210.1
Tyu0272700.1
Tyu0293720.1
Tyu0032260.1
Tyu0102440.1
Tyu0274140.1
Tyu0341700.1
Tyu0251190.1
Tyu0155750.1
Tyu0304700.1
Tyu0226900.1
Tyu0117770.1
Tyu0332940.1
Tyu0277420.1
Tyu0119950.1
Tyu0329870.1
Tyu0301940.1
Tyu0297940.1
Tyu0212140.1
Tyu0270900.1
Tyu0183260.1
Tyu0344680.1
Tyu0334970.1
Tyu0281750.1
Tyu0188250.1
Tyu0292570.1
Tyu0247680.1
Tyu0061820.1
Tyu0139280.1
Tyu0138830.1
Tyu0092780.1
Tyu0332460.1
Tyu0063980.1
Tyu0080580.1
Tyu0128630.1
Tyu0041080.1
Tyu0229230.1
Tyu0220380.1
Tyu0266980.1
Tyu0174740.1
Tyu0022360.1
Tyu0304790.1
Tyu0122460.1
Tyu0262250.1
Tyu0183280.1
Tyu0240440.1
Tyu0328720.1
Tyu0176460.1
Tyu0174080.1
Tyu0175280.1
Tyu0223210.1
Tyu0318230.1
Tyu0311180.1
Tyu0214860.1
Tyu0281500.1
Tyu0143220.1
Tyu0198270.1
Tyu0017370.1
Tyu0182550.1
Tyu0033890.1
Tyu0294880.1
Tyu0203550.1
Tyu0132030.1
Tyu0253390.1
Tyu0027480.1
Tyu0230270.1
Tyu0033960.1
Tyu0282600.1
Tyu0312930.1
Tyu0148710.1
Tyu0047830.1
Tyu0315290.1
Tyu0020290.1
Tyu0256480.1
Tyu0102480.1
Tyu0311640.1
Tyu0285230.1
Tyu0335150.1
Tyu0156240.1
Tyu0214900.1
Tyu0087040.1
Tyu0089190.1
Tyu0232420.1
Tyu0170340.1
Tyu0093550.1
Tyu0278580.1
Tyu0334450.1
Tyu0094950.1
Tyu0294190.1
Tyu0312850.1
Tyu0276860.1
Tyu0309960.1
Tyu0083840.1
Tyu0158220.1
Tyu0190240.1
Tyu0245660.1
Tyu0054830.1
Tyu0091310.1
Tyu0069280.1
Tyu0309840.1
Tyu0046700.1
Tyu0012350.1
Tyu0265540.1
Tyu0317760.1
Tyu0346580.1
Tyu0267510.1
Tyu0122360.1
Tyu0003030.1
Tyu0198660.1
Tyu0320400.1
Tyu0243890.1
Tyu0345600.1
Tyu0224760.1
Tyu0083160.1
Tyu0039110.1
Tyu0109540.1
Tyu0039660.1
Tyu0213140.1
Tyu0126230.1
Tyu0109020.1
Tyu0341240.1
Tyu0047370.1
Tyu0283190.1
Tyu0264150.1
Tyu0227940.1
Tyu0317280.1
Tyu0114830.1
Tyu0249390.1
Tyu0165320.1
Tyu0204670.1
Tyu0226280.1
Tyu0006140.1
Tyu0215110.1
Tyu0288300.1
Tyu0115640.1
Tyu0325760.1
Tyu0300310.1
Tyu0233750.1
Tyu0116960.1
Tyu0187210.1
Tyu0046680.1
Tyu0146370.1
Tyu0113190.1
Tyu0309570.1
Tyu0261730.1
Tyu0096010.1
Tyu0285160.1
Tyu0093410.1
Tyu0317080.1
Tyu0118720.1
Tyu0123030.1
Tyu0334610.1
Tyu0279800.1
Tyu0156900.1
Tyu0328300.1
Tyu0027470.1
Tyu0071980.1
Tyu0313180.1
Tyu0210350.1
Tyu0250020.1
Tyu0149570.1
Tyu0289930.1
Tyu0263930.1
Tyu0326970.1
Tyu0280280.1
Tyu0290030.1
Tyu0258450.1
Tyu0165310.1
Tyu0307110.1
Tyu0090630.1
Tyu0286410.1
Tyu0223590.1
Tyu0098660.1
Tyu0341730.1
Tyu0300810.1
Tyu0333740.1
Tyu0136310.1
Tyu0341020.1
Tyu0322160.1
Tyu0081560.1
Tyu0282110.1
Tyu0154660.1
Tyu0248490.1
Tyu0024340.1
Tyu0115080.1
Tyu0315870.1
Tyu0011570.1
Tyu0054380.1
Tyu0249580.1
Tyu0319960.1
Tyu0249050.1
Tyu0183360.1
Tyu0069540.1
Tyu0175890.1
Tyu0192990.1
Tyu0075420.1
Tyu0096320.1
Tyu0022210.1
Tyu0137550.1
Tyu0114000.1
Tyu0211930.1
Tyu0004140.1
Tyu0277190.1
Tyu0002140.1
Tyu0331010.1
Tyu0225420.1
Tyu0190910.1
Tyu0283040.1
Tyu0155230.1
Tyu0228500.1
Tyu0329640.1
Tyu0346180.1
Tyu0332450.1
Tyu0229140.1
Tyu0147600.1
Tyu0330270.1
Tyu0134090.1
Tyu0347610.1
Tyu0261970.1
Tyu0197050.1
Tyu0319640.1
Tyu0065280.1
Tyu0257570.1
Tyu0042080.1
Tyu0168010.1
Tyu0311410.1
Tyu0081000.1
Tyu0188820.1
Tyu0273080.1
Tyu0021320.1
Tyu0062130.1
Tyu0302210.1
Tyu0009140.1
Tyu0110250.1
Tyu0221460.1
Tyu0270490.1
Tyu0324160.1
Tyu0096240.1
Tyu0283280.1
Tyu0284890.1
Tyu0139790.1
Tyu0149200.1
Tyu0273340.1
Tyu0174110.1
Tyu0050000.1
Tyu0204130.1
Tyu0297300.1
Tyu0282850.1
Tyu0296420.1
Tyu0153340.1
Tyu0247150.1
Tyu0171450.1
Tyu0114850.1
Tyu0113330.1
Tyu0170120.1
Tyu0311730.1
Tyu0197940.1
Tyu0203160.1
Tyu0263430.1
Tyu0290690.1
Tyu0035070.1
Tyu0131110.1
Tyu0162350.1
Tyu0207930.1
Tyu0148340.1
Tyu0215750.1
Tyu0062620.1
Tyu0106160.1
Tyu0341350.1
Tyu0179950.1
Tyu0339470.1
Tyu0163050.1
Tyu0204080.1
Tyu0041960.1
Tyu0326080.1
Tyu0147900.1
Tyu0347180.1
Tyu0256490.1
Tyu0291650.1
Tyu0084900.1
Tyu0039140.1
Tyu0309540.1
Tyu0186130.1
Tyu0149000.1
Tyu0266770.1
Tyu0069500.1
Tyu0246990.1
Tyu0054620.1
Tyu0083310.1
Tyu0107080.1
Tyu0086110.1
Tyu0184120.1
Tyu0022170.1
Tyu0205800.1
Tyu0255880.1
Tyu0093120.1
Tyu0001460.1
Tyu0294050.1
Tyu0220230.1
Tyu0245040.1
Tyu0209250.1
Tyu0290490.1
Tyu0140110.1
Tyu0220470.1
Tyu0290550.1
Tyu0082770.1
Tyu0217970.1
Tyu0243450.1
Tyu0138580.1
Tyu0076240.1
Tyu0104450.1
Tyu0021100.1
Tyu0273480.1
Tyu0059190.1
Tyu0296980.1
Tyu0268880.1
Tyu0170390.1
Tyu0101510.1
Tyu0135020.1
Tyu0178010.1
Tyu0310570.1
Tyu0052010.1
Tyu0217830.1
Tyu0221950.1
Tyu0106690.1
Tyu0206230.1
Tyu0285970.1
Tyu0014820.1
Tyu0347400.1
Tyu0311550.1
Tyu0133100.1
Tyu0298850.1
Tyu0322750.1
Tyu0310340.1
Tyu0248210.1
Tyu0263140.1
Tyu0271620.1
Tyu0122220.1
Tyu0321100.1
Tyu0279190.1
Tyu0047680.1
Tyu0285740.1
Tyu0094250.1
Tyu0326270.1
Tyu0276770.1
Tyu0233040.1
Tyu0148990.1
Tyu0253190.1
Tyu0246760.1
Tyu0246530.1
Tyu0340170.1
Tyu0289690.1
Tyu0346930.1
Tyu0329150.1
Tyu0205080.1
Tyu0262390.1
Tyu0295300.1
Tyu0021390.1
Tyu0078940.1
Tyu0141740.1
Tyu0036560.1
Tyu0270020.1
Tyu0078510.1
Tyu0321770.1
Tyu0088360.1
Tyu0320660.1
Tyu0032580.1
Tyu0188120.1
Tyu0293760.1
Tyu0141300.1
Tyu0274230.1
Tyu0035760.1
Tyu0110710.1
Tyu0251570.1
Tyu0093890.1
Tyu0276560.1
Tyu0149010.1
Tyu0180330.1
Tyu0145880.1
Tyu0186100.1
Tyu0334540.1
Tyu0334380.1
Tyu0244820.1
Tyu0333780.1
Tyu0239360.1
Tyu0154130.1
Tyu0250140.1
Tyu0116710.1
Tyu0065420.1
Tyu0041360.1
Tyu0258810.1
Tyu0198240.1
Tyu0002210.1
Tyu0139840.1
Tyu0163130.1
Tyu0126380.1
Tyu0013090.1
Tyu0155260.1
Tyu0246340.1
Tyu0056420.1
Tyu0300910.1
Tyu0253050.1
Tyu0022230.1
Tyu0324860.1
Tyu0184160.1
Tyu0156580.1
Tyu0081350.1
Tyu0231400.1
Tyu0349310.1
Tyu0044720.1
Tyu0006520.1
Tyu0094740.1
Tyu0141310.1
Tyu0198640.1
Tyu0297910.1
Tyu0071440.1
Tyu0146040.1
Tyu0312180.1
Tyu0240380.1
Tyu0235750.1
Tyu0122320.1
Tyu0097590.1
Tyu0292340.1
Tyu0221470.1
Tyu0103910.1
Tyu0284650.1
Tyu0074740.1
Tyu0086370.1
Tyu0122880.1
Tyu0211030.1
Tyu0097730.1
Tyu0140680.1
Tyu0264960.1
Tyu0113060.1
Tyu0229740.1
Tyu0068470.1
Tyu0043140.1
Tyu0155970.1
Tyu0246470.1
Tyu0252680.1
Tyu0252230.1
Tyu0083750.1
Tyu0296610.1
Tyu0184820.1
Tyu0095450.1
Tyu0313350.1
Tyu0144610.1
Tyu0043810.1
Tyu0004830.1
Tyu0330210.1
Tyu0153870.1
Tyu0329490.1
Tyu0346090.1
Tyu0164290.1
Tyu0253960.1
Tyu0094970.1
Tyu0162540.1
Tyu0036680.1
Tyu0150730.1
Tyu0130580.1
Tyu0303710.1
Tyu0076140.1
Tyu0221710.1
Tyu0042450.1
Tyu0057150.1
Tyu0327540.1
Tyu0159750.1
Tyu0056940.1
Tyu0308840.1
Tyu0326800.1
Tyu0201940.1
Tyu0277320.1
Tyu0061320.1
Tyu0180650.1
Tyu0073980.1
Tyu0277400.1
Tyu0095020.1
Tyu0305110.1
Tyu0146080.1
Tyu0018160.1
Tyu0315370.1
Tyu0333510.1
Tyu0094540.1
Tyu0299790.1
Tyu0328320.1
Tyu0242350.1
Tyu0061650.1
Tyu0043980.1
Tyu0093210.1
Tyu0218460.1
Tyu0342710.1
Tyu0165690.1
Tyu0175450.1
Tyu0170670.1
Tyu0333590.1
Tyu0062660.1
Tyu0165400.1
Tyu0232130.1
Tyu0307180.1
Tyu0294710.1
Tyu0197340.1
Tyu0016330.1
Tyu0188700.1
Tyu0070140.1
Tyu0144190.1
Tyu0219340.1
Tyu0210080.1
Tyu0159870.1
Tyu0247260.1
Tyu0270280.1
Tyu0174640.1
Tyu0002890.1
Tyu0132810.1
Tyu0338360.1
Tyu0008240.1
Tyu0255970.1
Tyu0184810.1
Tyu0190480.1
Tyu0280860.1
Tyu0331360.1
Tyu0089960.1
Tyu0124790.1
Tyu0055780.1
Tyu0173720.1
Tyu0268710.1
Tyu0113670.1
Tyu0308160.1
Tyu0105520.1
Tyu0268530.1
Tyu0058240.1
Tyu0291380.1
Tyu0013460.1
Tyu0088530.1
Tyu0246290.1
Tyu0337140.1
Tyu0159430.1
Tyu0328490.1
Tyu0015160.1
Tyu0226270.1
Tyu0035100.1
Tyu0334930.1
Tyu0176740.1
Tyu0247370.1
Tyu0344480.1
Tyu0106780.1
Tyu0169230.1
Tyu0178610.1
Tyu0067890.1
Tyu0166730.1
Tyu0145100.1
Tyu0196090.1
Tyu0309520.1
Tyu0082460.1
Tyu0044900.1
Tyu0092280.1
Tyu0181070.1
Tyu0060370.1
Tyu0095230.1
Tyu0344150.1
Tyu0344470.1
Tyu0101120.1
Tyu0209590.1
Tyu0102820.1
Tyu0126200.1
Tyu0140750.1
Tyu0294720.1
Tyu0226210.1
Tyu0220240.1
Tyu0228410.1
Tyu0186770.1
Tyu0306170.1
Tyu0018500.1
Tyu0071500.1
Tyu0260080.1
Tyu0196160.1
Tyu0067990.1
Tyu0077320.1
Tyu0273880.1
Tyu0203330.1
Tyu0348060.1
Tyu0136280.1
Tyu0002090.1
Tyu0265240.1
Tyu0260240.1
Tyu0334750.1
Tyu0266160.1
Tyu0152820.1
Tyu0142370.1
Tyu0082210.1
Tyu0325090.1
Tyu0306920.1
Tyu0094210.1
Tyu0333660.1
Tyu0136650.1
Tyu0272860.1
Tyu0153930.1
Tyu0343790.1
Tyu0002260.1
Tyu0118600.1
Tyu0207150.1
Tyu0315660.1
Tyu0094530.1
Tyu0273170.1
Tyu0096930.1
Tyu0277200.1
Tyu0241040.1
Tyu0170480.1
Tyu0334350.1
Tyu0113290.1
Tyu0223030.1
Tyu0346430.1
Tyu0040010.1
Tyu0245690.1
Tyu0029130.1
Tyu0349040.1
Tyu0277730.1
Tyu0307140.1
Tyu0306750.1
Tyu0298090.1
Tyu0235500.1
Tyu0240670.1
Tyu0062350.1
Tyu0233810.1
Tyu0272040.1
Tyu0325350.1
Tyu0100260.1
Tyu0146720.1
Tyu0279030.1
Tyu0051150.1
Tyu0343900.1
Tyu0105510.1
Tyu0149750.1
Tyu0330650.1
Tyu0201240.1
Tyu0336220.1
Tyu0322320.1
Tyu0335300.1
Tyu0171090.1
Tyu0292980.1
Tyu0214750.1
Tyu0219590.1
Tyu0156360.1
Tyu0087100.1
Tyu0154960.1
Tyu0241640.1
Tyu0325520.1
Tyu0018560.1
Tyu0305650.1
Tyu0131160.1
Tyu0156570.1
Tyu0109230.1
Tyu0211540.1
Tyu0270360.1
Tyu0296920.1
Tyu0272750.1
Tyu0129920.1
Tyu0064170.1
Tyu0232960.1
Tyu0191750.1
Tyu0286400.1
Tyu0058360.1
Tyu0340940.1
Tyu0072020.1
Tyu0173230.1
Tyu0206720.1
Tyu0238700.1
Tyu0130320.1
Tyu0144100.1
Tyu0203680.1
Tyu0026230.1
Tyu0036470.1
Tyu0225770.1
Tyu0250820.1
Tyu0334460.1
Tyu0121770.1
Tyu0206150.1
Tyu0089910.1
Tyu0202750.1
Tyu0348720.1
Tyu0224390.1
Tyu0113360.1
Tyu0301720.1
Tyu0332890.1
Tyu0137900.1
Tyu0102450.1
Tyu0304340.1
Tyu0319570.1
Tyu0052040.1
Tyu0225330.1
Tyu0286760.1
Tyu0189140.1
Tyu0273300.1
Tyu0159210.1
Tyu0258070.1
Tyu0168380.1
Tyu0347980.1
Tyu0167550.1
Tyu0169180.1
Tyu0247040.1
Tyu0208980.1
Tyu0333210.1
Tyu0224740.1
Tyu0284080.1
Tyu0342570.1
Tyu0332100.1
Tyu0094630.1
Tyu0076230.1
Tyu0291870.1
Tyu0046810.1
Tyu0226150.1
Tyu0346060.1
Tyu0348940.1
Tyu0084290.1
Tyu0043210.1
Tyu0214080.1
Tyu0176260.1
Tyu0052780.1
Tyu0146810.1
Tyu0271790.1
Tyu0342540.1
Tyu0194570.1
Tyu0310130.1
Tyu0274610.1
Tyu0162660.1
Tyu0314330.1
Tyu0335020.1
Tyu0279150.1
Tyu0293120.1
Tyu0192700.1
Tyu0071550.1
Tyu0219890.1
Tyu0313990.1
Tyu0319910.1
Tyu0288820.1
Tyu0345720.1
Tyu0136950.1
Tyu0220250.1
Tyu0068910.1
Tyu0199770.1
Tyu0144270.1
Tyu0149580.1
Tyu0193050.1
Tyu0334320.1
Tyu0334600.1
Tyu0337480.1
Tyu0217110.1
Tyu0003930.1
Tyu0340030.1
Tyu0233030.1
Tyu0316910.1
Tyu0109590.1
Tyu0035040.1
Tyu0244540.1
Tyu0309160.1
Tyu0178680.1
Tyu0173430.1
Tyu0286980.1
Tyu0035140.1
Tyu0315860.1
Tyu0063570.1
Tyu0230870.1
Tyu0022670.1
Tyu0234250.1
Tyu0100780.1
Tyu0069980.1
Tyu0297860.1
Tyu0298810.1
Tyu0167330.1
Tyu0289570.1
Tyu0126080.1
Tyu0143850.1
Tyu0339000.1
Tyu0186540.1
Tyu0184050.1
Tyu0154340.1
Tyu0032600.1
Tyu0257400.1
Tyu0281960.1
Tyu0061960.1
Tyu0305630.1
Tyu0269680.1
Tyu0329400.1
Tyu0205020.1
Tyu0153460.1
Tyu0224690.1
Tyu0314470.1
Tyu0083860.1
Tyu0110160.1
Tyu0290010.1
Tyu0338250.1
Tyu0167420.1
Tyu0267390.1
Tyu0154470.1
Tyu0091170.1
Tyu0313690.1
Tyu0129230.1
Tyu0281260.1
Tyu0149590.1
Tyu0314000.1
Tyu0337850.1
Tyu0084110.1
Tyu0064500.1
Tyu0347000.1
Tyu0125800.1
Tyu0285030.1
Tyu0127460.1
Tyu0187490.1
Tyu0348240.1
Tyu0219240.1
Tyu0041260.1
Tyu0213280.1
Tyu0022740.1
Tyu0174800.1
Tyu0214040.1
Tyu0091160.1
Tyu0011550.1
Tyu0045400.1
Tyu0321950.1
Tyu0169570.1
Tyu0023430.1
Tyu0219020.1
Tyu0275290.1
Tyu0092470.1
Tyu0137560.1
Tyu0050070.1
Tyu0082160.1
Tyu0139730.1
Tyu0149170.1
Tyu0267400.1
Tyu0209280.1
Tyu0157690.1
Tyu0074430.1
Tyu0330640.1
Tyu0151670.1
Tyu0142670.1
Tyu0300430.1
Tyu0336820.1
Tyu0339740.1
Tyu0206260.1
Tyu0063040.1
Tyu0116620.1
Tyu0315030.1
Tyu0208440.1
Tyu0141280.1
Tyu0153270.1
Tyu0086000.1
Tyu0322710.1
Tyu0273730.1
Tyu0340590.1
Tyu0309360.1
Tyu0329040.1
Tyu0034110.1
Tyu0334520.1
Tyu0104020.1
Tyu0124960.1
Tyu0284740.1
Tyu0085800.1
Tyu0345700.1
Tyu0115980.1
Tyu0177480.1
Tyu0171420.1
Tyu0348110.1
Tyu0137750.1
Tyu0027970.1
Tyu0286820.1
Tyu0232050.1
Tyu0155120.1
Tyu0275080.1
Tyu0304510.1
Tyu0054840.1
Tyu0147410.1
Tyu0313400.1
Tyu0331550.1
Tyu0012060.1
Tyu0073230.1
Tyu0345290.1
Tyu0161420.1
Tyu0190700.1
Tyu0263680.1
Tyu0305050.1
Tyu0024740.1
Tyu0209180.1
Tyu0114220.1
Tyu0253900.1
Tyu0166310.1
Tyu0067300.1
Tyu0129000.1
Tyu0231360.1
Tyu0317400.1
Tyu0244000.1
Tyu0321250.1
Tyu0264480.1
Tyu0253910.1
Tyu0051540.1
Tyu0242880.1
Tyu0328160.1
Tyu0214390.1
Tyu0042620.1
Tyu0233070.1
Tyu0285040.1
Tyu0307240.1
Tyu0172960.1
Tyu0098330.1
Tyu0090560.1
Tyu0271500.1
Tyu0080400.1
Tyu0302720.1
Tyu0003880.1
Tyu0306350.1
Tyu0327820.1
Tyu0223010.1
Tyu0284910.1
Tyu0118100.1
Tyu0264560.1
Tyu0216730.1
Tyu0139830.1
Tyu0260470.1
Tyu0216470.1
Tyu0040360.1
Tyu0125420.1
Tyu0301200.1
Tyu0060670.1
Tyu0063800.1
Tyu0340450.1
Tyu0044340.1
Tyu0172100.1
Tyu0129470.1
Tyu0011250.1
Tyu0272410.1
Tyu0095810.1
Tyu0241850.1
Tyu0107130.1
Tyu0019330.1
Tyu0059550.1
Tyu0255570.1
Tyu0183150.1
Tyu0214580.1
Tyu0326950.1
Tyu0100050.1
Tyu0267140.1
Tyu0279350.1
Tyu0277830.1
Tyu0088630.1
Tyu0347060.1
Tyu0314020.1
Tyu0000420.1
Tyu0132480.1
Tyu0230170.1
Tyu0067590.1
Tyu0044150.1
Tyu0343310.1
Tyu0344170.1
Tyu0262000.1
Tyu0231540.1
Tyu0010350.1
Tyu0243170.1
Tyu0299910.1
Tyu0316850.1
Tyu0278010.1
Tyu0002300.1
Tyu0297870.1
Tyu0094910.1
Tyu0024770.1
Tyu0165330.1
Tyu0279400.1
Tyu0193980.1
Tyu0067950.1
Tyu0265600.1
Tyu0338520.1
Tyu0129720.1
Tyu0226090.1
Tyu0094110.1
Tyu0137830.1
Tyu0309990.1
Tyu0123610.1
Tyu0322450.1
Tyu0318130.1
Tyu0201450.1
Tyu0044610.1
Tyu0333370.1
Tyu0347320.1
Tyu0131880.1
Tyu0238380.1
Tyu0207100.1
Tyu0082250.1
Tyu0178590.1
Tyu0254330.1
Tyu0220120.1
Tyu0081780.1
Tyu0049980.1
Tyu0045510.1
Tyu0046050.1
Tyu0336400.1
Tyu0338190.1
Tyu0018440.1
Tyu0119650.1
Tyu0225110.1
Tyu0155270.1
Tyu0188300.1
Tyu0178710.1
Tyu0239170.1
Tyu0109010.1
Tyu0239470.1
Tyu0211110.1
Tyu0150750.1
Tyu0102750.1
Tyu0262840.1
Tyu0252900.1
Tyu0340560.1
Tyu0265310.1
Tyu0339660.1
Tyu0343200.1
Tyu0194190.1
Tyu0215380.1
Tyu0009150.1
Tyu0296310.1
Tyu0288850.1
Tyu0261380.1
Tyu0074140.1
Tyu0173540.1
Tyu0297890.1
Tyu0265720.1
Tyu0004900.1
Tyu0298280.1
Tyu0089850.1
Tyu0299070.1
Tyu0302890.1
Tyu0138250.1
Tyu0084140.1
Tyu0257190.1
Tyu0227500.1
Tyu0248020.1
Tyu0080130.1
Tyu0025360.1
Tyu0239180.1
Tyu0200030.1
Tyu0234140.1
Tyu0341360.1
Tyu0052170.1
Tyu0063680.1
Tyu0096530.1
Tyu0048090.1
Tyu0089570.1
Tyu0170970.1
Tyu0052940.1
Tyu0274630.1
Tyu0311030.1
Tyu0302200.1
Tyu0298340.1
Tyu0306940.1
Tyu0125580.1
Tyu0258840.1
Tyu0173410.1
Tyu0215260.1
Tyu0201670.1
Tyu0057730.1
Tyu0250060.1
Tyu0271250.1
Tyu0158960.1
Tyu0114510.1
Tyu0342640.1
Tyu0015210.1
Tyu0343740.1
Tyu0298100.1
Tyu0348130.1
Tyu0336520.1
Tyu0165820.1
Tyu0189990.1
Tyu0301380.1
Tyu0092270.1
Tyu0298790.1
Tyu0126940.1
Tyu0136000.1
Tyu0042170.1
Tyu0172520.1
Tyu0337490.1
Tyu0229870.1
Tyu0302020.1
Tyu0210420.1
Tyu0079560.1
Tyu0297650.1
Tyu0190170.1
Tyu0032830.1
Tyu0291060.1
Tyu0346460.1
Tyu0247180.1
Tyu0321040.1
Tyu0207640.1
Tyu0235150.1
Tyu0052870.1
Tyu0288940.1
Tyu0145800.1
Tyu0177820.1
Tyu0104010.1
Tyu0120490.1
Tyu0230460.1
Tyu0113170.1
Tyu0105210.1
Tyu0323260.1
Tyu0106430.1
Tyu0348190.1
Tyu0340910.1
Tyu0305200.1
Tyu0154170.1
Tyu0272360.1
Tyu0319370.1
Tyu0266250.1
Tyu0083890.1
Tyu0343720.1
Tyu0324320.1
Tyu0170140.1
Tyu0109930.1
Tyu0145090.1
Tyu0345690.1
Tyu0168750.1
Tyu0340980.1
Tyu0294350.1
Tyu0194070.1
Tyu0218430.1
Tyu0222220.1
Tyu0011090.1
Tyu0054730.1
Tyu0207220.1
Tyu0121440.1
Tyu0094730.1
Tyu0083580.1
Tyu0301810.1
Tyu0068760.1
Tyu0098500.1
Tyu0178760.1
Tyu0018880.1
Tyu0137810.1
Tyu0131690.1
Tyu0214050.1
Tyu0326230.1
Tyu0241550.1
Tyu0299520.1
Tyu0023620.1
[truncated: 4,400 more rows]

## Sheet: Supplementary Data 6
Supplementary Data 6. Enriched KEGG pathway for unique gene families in T. yunnanensis. The p values were computed based on two-sided hypergeometric test and corrected with Benjamini-Hochberg. The q values were calculated using the Benjamini-Hochberg procedure to account for multiple testing.
ID	Description	GeneRatio	BgRatio	pvalue	p.adjust	qvalue	geneID	Count	Hyperlink
ko03430	Mismatch repair	113/1309	173/7663	2.02378e-46	2.32735e-44	2.08769e-44	Tyu0308770.1/Tyu0099500.1/Tyu0317830.1/Tyu0179800.1/Tyu0301650.1/Tyu0037680.1/Tyu0057650.1/Tyu0136630.1/Tyu0107800.1/Tyu0346110.1/Tyu0027060.1/Tyu0271710.1/Tyu0211330.1/Tyu0015330.1/Tyu0229890.1/Tyu0285850.1/Tyu0332940.1/Tyu0297940.1/Tyu0183280.1/Tyu0123030.1/Tyu0300810.1/Tyu0024340.1/Tyu0096320.1/Tyu0277190.1/Tyu0290550.1/Tyu0163130.1/Tyu0211030.1/Tyu0180650.1/Tyu0061650.1/Tyu0235500.1/Tyu006235…	113	http://www.genome.jp/kegg-bin/show_pathway?ko03430/K07466%09red/K07466%09red/K07466%09red/K07466%09red/K07466%09red/K07466%09red/K07466%09red/K07466%09red/K07466%09red/K07466%09red/K07466%09red/K07466%09red/K07466%09red/K07466%09red/K07466%09red/K07466%09red/K07466%09red/K07466%09red/K07466%09red/K07466%09red/K07466%09red/K07466%09red/K07466%09red/K07466%09red/K07466%09red/K07466%09red/K07466%09r…
ko03420	Nucleotide excision repair	116/1309	192/7663	1.46062e-42	8.39856e-41	7.53372e-41	Tyu0308770.1/Tyu0099500.1/Tyu0317830.1/Tyu0179800.1/Tyu0246860.1/Tyu0301650.1/Tyu0037680.1/Tyu0057650.1/Tyu0136630.1/Tyu0107800.1/Tyu0346110.1/Tyu0027060.1/Tyu0271710.1/Tyu0211330.1/Tyu0015330.1/Tyu0229890.1/Tyu0285850.1/Tyu0332940.1/Tyu0297940.1/Tyu0183280.1/Tyu0123030.1/Tyu0300810.1/Tyu0024340.1/Tyu0096320.1/Tyu0277190.1/Tyu0290550.1/Tyu0163130.1/Tyu0211030.1/Tyu0180650.1/Tyu0061650.1/Tyu023550…	116	http://www.genome.jp/kegg-bin/show_pathway?ko03420/K07466%09red/K07466%09red/K07466%09red/K07466%09red/K10843%09red/K07466%09red/K07466%09red/K07466%09red/K07466%09red/K07466%09red/K07466%09red/K07466%09red/K07466%09red/K07466%09red/K07466%09red/K07466%09red/K07466%09red/K07466%09red/K07466%09red/K07466%09red/K07466%09red/K07466%09red/K07466%09red/K07466%09red/K07466%09red/K07466%09red/K07466%09r…
ko03440	Homologous recombination	119/1309	201/7663	2.27332e-42	8.71441e-41	7.81704e-41	Tyu0308770.1/Tyu0099500.1/Tyu0317830.1/Tyu0179800.1/Tyu0301650.1/Tyu0037680.1/Tyu0057650.1/Tyu0136630.1/Tyu0107800.1/Tyu0346110.1/Tyu0027060.1/Tyu0271710.1/Tyu0211330.1/Tyu0015330.1/Tyu0229890.1/Tyu0285850.1/Tyu0332940.1/Tyu0297940.1/Tyu0212140.1/Tyu0183280.1/Tyu0123030.1/Tyu0300810.1/Tyu0024340.1/Tyu0319960.1/Tyu0096320.1/Tyu0277190.1/Tyu0290550.1/Tyu0163130.1/Tyu0284650.1/Tyu0211030.1/Tyu018065…	119	http://www.genome.jp/kegg-bin/show_pathway?ko03440/K07466%09red/K07466%09red/K07466%09red/K07466%09red/K07466%09red/K07466%09red/K07466%09red/K07466%09red/K07466%09red/K07466%09red/K07466%09red/K07466%09red/K07466%09red/K07466%09red/K07466%09red/K07466%09red/K07466%09red/K07466%09red/K10875%09red/K07466%09red/K07466%09red/K07466%09red/K07466%09red/K10875%09red/K07466%09red/K07466%09red/K07466%09r…
ko03030	DNA replication	114/1309	194/7663	3.7847e-40	1.0881e-38	9.76055e-39	Tyu0308770.1/Tyu0099500.1/Tyu0317830.1/Tyu0179800.1/Tyu0301650.1/Tyu0037680.1/Tyu0057650.1/Tyu0136630.1/Tyu0107800.1/Tyu0346110.1/Tyu0027060.1/Tyu0271710.1/Tyu0211330.1/Tyu0015330.1/Tyu0229890.1/Tyu0285850.1/Tyu0332940.1/Tyu0297940.1/Tyu0183280.1/Tyu0123030.1/Tyu0300810.1/Tyu0024340.1/Tyu0096320.1/Tyu0277190.1/Tyu0290550.1/Tyu0163130.1/Tyu0211030.1/Tyu0180650.1/Tyu0061650.1/Tyu0071500.1/Tyu023550…	114	http://www.genome.jp/kegg-bin/show_pathway?ko03030/K07466%09red/K07466%09red/K07466%09red/K07466%09red/K07466%09red/K07466%09red/K07466%09red/K07466%09red/K07466%09red/K07466%09red/K07466%09red/K07466%09red/K07466%09red/K07466%09red/K07466%09red/K07466%09red/K07466%09red/K07466%09red/K07466%09red/K07466%09red/K07466%09red/K07466%09red/K07466%09red/K07466%09red/K07466%09red/K07466%09red/K07466%09r…
ko02010	ABC transporters	66/1309	144/7663	5.32976e-16	1.22584e-14	1.09961e-14	Tyu0321300.1/Tyu0006610.1/Tyu0197990.1/Tyu0052000.1/Tyu0009100.1/Tyu0093920.1/Tyu0049420.1/Tyu0180920.1/Tyu0129650.1/Tyu0107180.1/Tyu0312850.1/Tyu0286410.1/Tyu0081560.1/Tyu0114850.1/Tyu0338360.1/Tyu0334460.1/Tyu0224740.1/Tyu0084290.1/Tyu0316910.1/Tyu0178680.1/Tyu0125800.1/Tyu0131570.1/Tyu0135920.1/Tyu0148050.1/Tyu0093400.1/Tyu0314620.1/Tyu0177500.1/Tyu0272950.1/Tyu0061050.1/Tyu0336270.1/Tyu015865…	66	http://www.genome.jp/kegg-bin/show_pathway?ko02010/K05658%09red/K05658%09red/K05658%09red/K05658%09red/K05658%09red/K05648%09red/K05658%09red/K05658%09red/K05658%09red/K05658%09red/K05658%09red/K05658%09red/K05658%09red/K05658%09red/K05658%09red/K05658%09red/K05658%09red/K05658%09red/K05658%09red/K05658%09red/K05658%09red/K05658%09red/K05658%09red/K05658%09red/K05658%09red/K05658%09red/K05658%09r…
ko00040	Pentose and glucuronate interconversions	52/1309	160/7663	1.14158e-06	2.18802e-05	1.96271e-05	Tyu0314260.1/Tyu0325480.1/Tyu0140950.1/Tyu0096170.1/Tyu0290390.1/Tyu0247270.1/Tyu0322160.1/Tyu0190910.1/Tyu0339470.1/Tyu0303710.1/Tyu0342710.1/Tyu0247260.1/Tyu0172100.1/Tyu0190170.1/Tyu0032830.1/Tyu0246160.1/Tyu0320090.1/Tyu0110750.1/Tyu0120150.1/Tyu0279470.1/Tyu0032820.1/Tyu0299330.1/Tyu0219910.1/Tyu0043150.1/Tyu0251480.1/Tyu0120140.1/Tyu0096660.1/Tyu0120120.1/Tyu0321850.1/Tyu0192550.1/Tyu025154…	52	http://www.genome.jp/kegg-bin/show_pathway?ko00040/K01728%09red/K01051%09red/K00008%09red/K01728%09red/K01051%09red/K01728%09red/K01051%09red/K01051%09red/K01051%09red/K00008%09red/K01728%09red/K01728%09red/K00012%09red/K01051%09red/K01051%09red/K01051%09red/K00012%09red/K00008%09red/K01728%09red/K01051%09red/K01051%09red/K01728%09red/K00008%09red/K00008%09red/K01051%09red/K01728%09red/K01051%09r…
ko00052	Galactose metabolism	40/1309	124/7663	2.36151e-05	0.000387962	0.000348012	Tyu0055560.1/Tyu0316340.1/Tyu0055500.1/Tyu0303050.1/Tyu0282110.1/Tyu0273340.1/Tyu0207930.1/Tyu0239360.1/Tyu0136280.1/Tyu0258070.1/Tyu0274610.1/Tyu0084140.1/Tyu0068760.1/Tyu0039280.1/Tyu0022380.1/Tyu0002580.1/Tyu0252050.1/Tyu0042030.1/Tyu0286530.1/Tyu0174980.1/Tyu0022390.1/Tyu0335610.1/Tyu0098910.1/Tyu0116240.1/Tyu0022870.1/Tyu0176630.1/Tyu0007240.1/Tyu0091820.1/Tyu0307280.1/Tyu0152300.1/Tyu007455…	40	http://www.genome.jp/kegg-bin/show_pathway?ko00052/K18819%09red/K06617%09red/K18819%09red/K01785%09red/K06617%09red/K18819%09red/K01785%09red/K01785%09red/K18819%09red/K18819%09red/K01785%09red/K01785%09red/K01785%09red/K18819%09red/K01785%09red/K01785%09red/K01785%09red/K00850%09red/K18819%09red/K01785%09red/K01785%09red/K18819%09red/K01785%09red/K01785%09red/K01835%09red/K18819%09red/K18819%09r…
ko00010	Glycolysis / Gluconeogenesis	58/1309	219/7663	0.000257368	0.00369967	0.0033187	Tyu0213840.1/Tyu0081690.1/Tyu0327940.1/Tyu0348520.1/Tyu0011270.1/Tyu0121360.1/Tyu0116170.1/Tyu0303050.1/Tyu0267510.1/Tyu0319640.1/Tyu0207930.1/Tyu0093890.1/Tyu0239360.1/Tyu0286760.1/Tyu0274610.1/Tyu0126080.1/Tyu0286820.1/Tyu0084140.1/Tyu0068760.1/Tyu0062180.1/Tyu0055280.1/Tyu0183850.1/Tyu0200910.1/Tyu0022380.1/Tyu0002580.1/Tyu0339500.1/Tyu0252050.1/Tyu0042030.1/Tyu0120460.1/Tyu0150160.1/Tyu017498…	58	http://www.genome.jp/kegg-bin/show_pathway?ko00010/K00161%09red/K00121%09red/K00121%09red/K01689%09red/K00161%09red/K00121%09red/K00161%09red/K01785%09red/K00121%09red/K01810%09red/K01785%09red/K15633%09red/K01785%09red/K15634%09red/K01785%09red/K01810%09red/K01810%09red/K01785%09red/K01785%09red/K00121%09red/K00873%09red/K00161%09red/K00161%09red/K01785%09red/K01785%09red/K00161%09red/K01785%09r…
ko03040	Spliceosome	90/1309	379/7663	0.00042356	0.00541216	0.00485484	Tyu0139010.1/Tyu0337660.1/Tyu0113410.1/Tyu0140410.1/Tyu0219580.1/Tyu0269620.1/Tyu0113420.1/Tyu0336950.1/Tyu0021600.1/Tyu0101720.1/Tyu0133460.1/Tyu0143220.1/Tyu0057150.1/Tyu0082460.1/Tyu0335300.1/Tyu0241640.1/Tyu0169570.1/Tyu0279400.1/Tyu0326710.1/Tyu0242340.1/Tyu0113840.1/Tyu0345300.1/Tyu0307900.1/Tyu0052190.1/Tyu0010920.1/Tyu0266480.1/Tyu0306470.1/Tyu0299350.1/Tyu0242330.1/Tyu0305620.1/Tyu006296…	90	http://www.genome.jp/kegg-bin/show_pathway?ko03040/K03283%09red/K03283%09red/K03283%09red/K12815%09red/K13025%09red/K13025%09red/K03283%09red/K03283%09red/K03283%09red/K13025%09red/K03283%09red/K03283%09red/K03283%09red/K12818%09red/K13025%09red/K03283%09red/K03283%09red/K13025%09red/K12843%09red/K12836%09red/K12818%09red/K13025%09red/K12836%09red/K13025%09red/K13025%09red/K03283%09red/K13025%09r…
ko00350	Tyrosine metabolism	29/1309	95/7663	0.000839018	0.00964871	0.00865514	Tyu0081690.1/Tyu0327940.1/Tyu0104930.1/Tyu0300000.1/Tyu0121360.1/Tyu0212250.1/Tyu0307770.1/Tyu0054830.1/Tyu0267510.1/Tyu0330270.1/Tyu0277400.1/Tyu0333660.1/Tyu0062180.1/Tyu0053990.1/Tyu0120460.1/Tyu0150160.1/Tyu0062190.1/Tyu0165620.1/Tyu0307750.1/Tyu0309140.1/Tyu0002100.1/Tyu0171910.1/Tyu0298460.1/Tyu0245140.1/Tyu0079210.1/Tyu0307720.1/Tyu0096950.1/Tyu0011410.1/Tyu0340620.1	29	http://www.genome.jp/kegg-bin/show_pathway?ko00350/K00121%09red/K00121%09red/K00422%09red/K00422%09red/K00121%09red/K00276%09red/K00422%09red/K00815%09red/K00121%09red/K00422%09red/K00422%09red/K00422%09red/K00121%09red/K00276%09red/K00121%09red/K00121%09red/K00121%09red/K00121%09red/K00422%09red/K00422%09red/K00121%09red/K00121%09red/K00422%09red/K00276%09red/K00121%09red/K00422%09red/K00121%09r…
ko00950	Isoquinoline alkaloid biosynthesis	14/1309	36/7663	0.00152214	0.0159133	0.0142746	Tyu0104930.1/Tyu0300000.1/Tyu0212250.1/Tyu0307770.1/Tyu0054830.1/Tyu0330270.1/Tyu0277400.1/Tyu0333660.1/Tyu0053990.1/Tyu0307750.1/Tyu0309140.1/Tyu0298460.1/Tyu0245140.1/Tyu0307720.1	14	http://www.genome.jp/kegg-bin/show_pathway?ko00950/K00422%09red/K00422%09red/K00276%09red/K00422%09red/K00815%09red/K00422%09red/K00422%09red/K00422%09red/K00276%09red/K00422%09red/K00422%09red/K00422%09red/K00276%09red/K00422%09red
ko00190	Oxidative phosphorylation	97/1309	437/7663	0.00271649	0.026033	0.0233523	Tyu0155240.1/Tyu0119560.1/Tyu0207620.1/Tyu0088920.1/Tyu0160280.1/Tyu0126800.1/Tyu0251290.1/Tyu0200620.1/Tyu0148320.1/Tyu0117760.1/Tyu0293540.1/Tyu0060440.1/Tyu0286180.1/Tyu0234540.1/Tyu0294110.1/Tyu0266980.1/Tyu0046680.1/Tyu0118720.1/Tyu0313180.1/Tyu0210350.1/Tyu0248490.1/Tyu0215750.1/Tyu0147900.1/Tyu0082770.1/Tyu0322750.1/Tyu0140680.1/Tyu0229740.1/Tyu0219340.1/Tyu0331360.1/Tyu0077320.1/Tyu030565…	97	http://www.genome.jp/kegg-bin/show_pathway?ko00190/K02113%09red/K01507%09red/K02113%09red/K01535%09red/K01507%09red/K02137%09red/K02113%09red/K01507%09red/K01507%09red/K02113%09red/K05582%09red/K02111%09red/K02113%09red/K02113%09red/K01507%09red/K01507%09red/K02113%09red/K01507%09red/K01507%09red/K02110%09red/K02113%09red/K01535%09red/K02113%09red/K02113%09red/K01507%09red/K01507%09red/K02113%09r…
ko00750	Vitamin B6 metabolism	8/1309	20/7663	0.0129185	0.108863	0.097653	Tyu0330600.1/Tyu0341350.1/Tyu0140750.1/Tyu0277730.1/Tyu0100960.1/Tyu0283560.1/Tyu0069800.1/Tyu0306500.1	8	http://www.genome.jp/kegg-bin/show_pathway?ko00750/K00275%09red/K00275%09red/K00275%09red/K13248%09red/K00275%09red/K00275%09red/K00275%09red/K00275%09red
ko00330	Arginine and proline metabolism	20/1309	71/7663	0.0132529	0.108863	0.097653	Tyu0164130.1/Tyu0308390.1/Tyu0083840.1/Tyu0136310.1/Tyu0321250.1/Tyu0320290.1/Tyu0278090.1/Tyu0047140.1/Tyu0157160.1/Tyu0294490.1/Tyu0342950.1/Tyu0038690.1/Tyu0047130.1/Tyu0094690.1/Tyu0107900.1/Tyu0233050.1/Tyu0242050.1/Tyu0129220.1/Tyu0290750.1/Tyu0168420.1	20	http://www.genome.jp/kegg-bin/show_pathway?ko00330/K01611%09red/K01583%09red/K01426%09red/K01583%09red/K01426%09red/K01583%09red/K01583%09red/K13366%09red/K01611%09red/K01611%09red/K01476%09red/K01426%09red/K13366%09red/K01583%09red/K14085%09red/K01583%09red/K01611%09red/K01611%09red/K01611%09red/K01611%09red
ko00945	Stilbenoid, diarylheptanoid and gingerol biosynthesis	14/1309	45/7663	0.0148633	0.109385	0.0981209	Tyu0305630.1/Tyu0067950.1/Tyu0271250.1/Tyu0337490.1/Tyu0201350.1/Tyu0298290.1/Tyu0312270.1/Tyu0271580.1/Tyu0013080.1/Tyu0298310.1/Tyu0321150.1/Tyu0250830.1/Tyu0228600.1/Tyu0192920.1	14	http://www.genome.jp/kegg-bin/show_pathway?ko00945/K13065%09red/K09754%09red/K09754%09red/K13065%09red/K09754%09red/K13065%09red/K13065%09red/K13065%09red/K09754%09red/K13065%09red/K09754%09red/K13065%09red/K09754%09red/K09754%09red
ko03015	mRNA surveillance pathway	43/1309	183/7663	0.0152187	0.109385	0.0981209	Tyu0013900.1/Tyu0219580.1/Tyu0269620.1/Tyu0160060.1/Tyu0101720.1/Tyu0335300.1/Tyu0279400.1/Tyu0295480.1/Tyu0228690.1/Tyu0345300.1/Tyu0052190.1/Tyu0081260.1/Tyu0010920.1/Tyu0306470.1/Tyu0305620.1/Tyu0121110.1/Tyu0192850.1/Tyu0343840.1/Tyu0247580.1/Tyu0346910.1/Tyu0164400.1/Tyu0269320.1/Tyu0301680.1/Tyu0196850.1/Tyu0281130.1/Tyu0084150.1/Tyu0254960.1/Tyu0285350.1/Tyu0344770.1/Tyu0232820.1/Tyu005542…	43	http://www.genome.jp/kegg-bin/show_pathway?ko03015/K14399%09red/K13025%09red/K13025%09red/K04354%09red/K13025%09red/K13025%09red/K13025%09red/K04354%09red/K03456%09red/K13025%09red/K13025%09red/K14399%09red/K13025%09red/K13025%09red/K13025%09red/K14409%09red/K14399%09red/K13025%09red/K13025%09red/K13025%09red/K13025%09red/K04382%09red/K18655%09red/K14398%09red/K13025%09red/K13025%09red/K13025%09r…
ko00944	Flavone and flavonol biosynthesis	11/1309	35/7663	0.0271153	0.183427	0.164539	Tyu0310340.1/Tyu0310320.1/Tyu0332470.1/Tyu0268750.1/Tyu0310310.1/Tyu0183380.1/Tyu0093020.1/Tyu0307940.1/Tyu0273040.1/Tyu0344880.1/Tyu0267460.1	11	http://www.genome.jp/kegg-bin/show_pathway?ko00944/K13083%09red/K13083%09red/K13083%09red/K05279%09red/K13083%09red/K13083%09red/K05279%09red/K05279%09red/K05279%09red/K05279%09red/K13083%09red
ko00261	Monobactam biosynthesis	5/1309	13/7663	0.0559401	0.357395	0.320592	Tyu0293120.1/Tyu0202670.1/Tyu0027040.1/Tyu0288430.1/Tyu0345760.1	5	http://www.genome.jp/kegg-bin/show_pathway?ko00261/K00215%09red/K00215%09red/K13811%09red/K13811%09red/K13811%09red
ko00565	Ether lipid metabolism	12/1309	46/7663	0.0811352	0.491081	0.440512	Tyu0048250.1/Tyu0303680.1/Tyu0180330.1/Tyu0160070.1/Tyu0065500.1/Tyu0327410.1/Tyu0323080.1/Tyu0178170.1/Tyu0152740.1/Tyu0014790.1/Tyu0329340.1/Tyu0072330.1	12	http://www.genome.jp/kegg-bin/show_pathway?ko00565/K01115%09red/K13519%09red/K13519%09red/K13519%09red/K01115%09red/K13519%09red/K13519%09red/K13519%09red/K01115%09red/K01115%09red/K01115%09red/K13519%09red
ko00195	Photosynthesis	64/1309	322/7663	0.100898	0.570452	0.511709	Tyu0155240.1/Tyu0207620.1/Tyu0251290.1/Tyu0264300.1/Tyu0105830.1/Tyu0207790.1/Tyu0117760.1/Tyu0060440.1/Tyu0286180.1/Tyu0234540.1/Tyu0046680.1/Tyu0210350.1/Tyu0248490.1/Tyu0331010.1/Tyu0147900.1/Tyu0082770.1/Tyu0035760.1/Tyu0229740.1/Tyu0305650.1/Tyu0211540.1/Tyu0121770.1/Tyu0003930.1/Tyu0127460.1/Tyu0210420.1/Tyu0114870.1/Tyu0323020.1/Tyu0040290.1/Tyu0200250.1/Tyu0072160.1/Tyu0292750.1/Tyu013423…	64	http://www.genome.jp/kegg-bin/show_pathway?ko00195/K02113%09red/K02113%09red/K02113%09red/K02709%09red/K02712%09red/K02704%09red/K02113%09red/K02111%09red/K02113%09red/K02113%09red/K02113%09red/K02110%09red/K02113%09red/K02635%09red/K02113%09red/K02113%09red/K02704%09red/K02113%09red/K02113%09red/K02706%09red/K02113%09red/K02706%09red/K02110%09red/K02113%09red/K02113%09red/K02704%09red/K02113%09r…
ko00196	Photosynthesis - antenna proteins	8/1309	29/7663	0.107903	0.570452	0.511709	Tyu0163810.1/Tyu0029000.1/Tyu0211930.1/Tyu0347000.1/Tyu0287680.1/Tyu0322400.1/Tyu0257800.1/Tyu0057770.1	8	http://www.genome.jp/kegg-bin/show_pathway?ko00196/K08907%09red/K08911%09red/K14172%09red/K08916%09red/K08907%09red/K08916%09red/K08911%09red/K08911%09red
ko04075	Plant hormone signal transduction	51/1309	253/7663	0.109522	0.570452	0.511709	Tyu0154640.1/Tyu0092760.1/Tyu0167360.1/Tyu0293660.1/Tyu0191970.1/Tyu0225570.1/Tyu0285230.1/Tyu0094950.1/Tyu0345600.1/Tyu0122880.1/Tyu0167330.1/Tyu0153460.1/Tyu0063680.1/Tyu0258840.1/Tyu0164810.1/Tyu0176760.1/Tyu0246570.1/Tyu0153500.1/Tyu0275470.1/Tyu0265740.1/Tyu0188780.1/Tyu0117660.1/Tyu0280200.1/Tyu0153420.1/Tyu0179070.1/Tyu0191940.1/Tyu0336000.1/Tyu0106610.1/Tyu0298130.1/Tyu0290600.1/Tyu025547…	51	http://www.genome.jp/kegg-bin/show_pathway?ko04075/K14491%09red/K14491%09red/K14497%09red/K14504%09red/K14493%09red/K14497%09red/K14497%09red/K14488%09red/K14504%09red/K14497%09red/K14497%09red/K14504%09red/K14488%09red/K14491%09red/K14491%09red/K14497%09red/K14500%09red/K14504%09red/K13463%09red/K14488%09red/K14497%09red/K14508%09red/K14488%09red/K14504%09red/K14500%09red/K14493%09red/K14488%09r…
ko00071	Fatty acid degradation	18/1309	79/7663	0.116528	0.570452	0.511709	Tyu0081690.1/Tyu0327940.1/Tyu0121360.1/Tyu0267510.1/Tyu0062180.1/Tyu0145510.1/Tyu0120460.1/Tyu0150160.1/Tyu0062190.1/Tyu0260050.1/Tyu0165620.1/Tyu0107900.1/Tyu0002100.1/Tyu0171910.1/Tyu0079210.1/Tyu0096950.1/Tyu0011410.1/Tyu0340620.1	18	http://www.genome.jp/kegg-bin/show_pathway?ko00071/K00121%09red/K00121%09red/K00121%09red/K00121%09red/K00121%09red/K10527%09red/K00121%09red/K00121%09red/K00121%09red/K01897%09red/K00121%09red/K14085%09red/K00121%09red/K00121%09red/K00121%09red/K00121%09red/K00121%09red/K00121%09red
ko00591	Linoleic acid metabolism	12/1309	49/7663	0.119051	0.570452	0.511709	Tyu0201530.1/Tyu0130900.1/Tyu0220190.1/Tyu0017770.1/Tyu0215400.1/Tyu0167680.1/Tyu0348050.1/Tyu0047750.1/Tyu0191010.1/Tyu0062080.1/Tyu0320780.1/Tyu0042320.1	12	http://www.genome.jp/kegg-bin/show_pathway?ko00591/K15718%09red/K15718%09red/K15718%09red/K15718%09red/K00454%09red/K15718%09red/K15718%09red/K15718%09red/K00454%09red/K15718%09red/K15718%09red/K15718%09red
ko00905	Brassinosteroid biosynthesis	8/1309	30/7663	0.126248	0.58074	0.520938	Tyu0250990.1/Tyu0170960.1/Tyu0271830.1/Tyu0035260.1/Tyu0193340.1/Tyu0029760.1/Tyu0179620.1/Tyu0008060.1	8	http://www.genome.jp/kegg-bin/show_pathway?ko00905/K12638%09red/K12638%09red/K12638%09red/K12638%09red/K12638%09red/K12638%09red/K12638%09red/K12638%09red
ko00500	Starch and sucrose metabolism	38/1309	187/7663	0.137845	0.6097	0.546916	Tyu0283030.1/Tyu0225580.1/Tyu0026060.1/Tyu0093430.1/Tyu0258190.1/Tyu0062450.1/Tyu0336380.1/Tyu0207240.1/Tyu0256550.1/Tyu0314240.1/Tyu0138330.1/Tyu0318230.1/Tyu0319640.1/Tyu0097590.1/Tyu0105520.1/Tyu0015160.1/Tyu0189140.1/Tyu0126080.1/Tyu0286820.1/Tyu0024740.1/Tyu0302890.1/Tyu0348030.1/Tyu0330250.1/Tyu0068350.1/Tyu0032700.1/Tyu0024100.1/Tyu0346400.1/Tyu0132070.1/Tyu0022870.1/Tyu0063010.1/Tyu012576…	38	http://www.genome.jp/kegg-bin/show_pathway?ko00500/K01188%09red/K01214%09red/K00696%09red/K05349%09red/K00847%09red/K05349%09red/K01188%09red/K05349%09red/K01214%09red/K05349%09red/K01214%09red/K01188%09red/K01810%09red/K00975%09red/K05349%09red/K01188%09red/K05349%09red/K01810%09red/K01810%09red/K05349%09red/K00975%09red/K00847%09red/K01214%09red/K01188%09red/K01214%09red/K00696%09red/K16055%09r…
ko00073	Cutin, suberine and wax biosynthesis	26/1309	126/7663	0.170452	0.702265	0.62995	Tyu0314840.1/Tyu0124500.1/Tyu0022230.1/Tyu0105510.1/Tyu0102450.1/Tyu0244000.1/Tyu0063800.1/Tyu0207640.1/Tyu0020150.1/Tyu0020160.1/Tyu0157770.1/Tyu0192310.1/Tyu0118370.1/Tyu0070210.1/Tyu0168210.1/Tyu0192290.1/Tyu0075330.1/Tyu0118400.1/Tyu0308270.1/Tyu0245700.1/Tyu0063790.1/Tyu0349290.1/Tyu0176590.1/Tyu0157680.1/Tyu0077030.1/Tyu0325720.1	26	http://www.genome.jp/kegg-bin/show_pathway?ko00073/K15402%09red/K15400%09red/K15400%09red/K15402%09red/K15402%09red/K15400%09red/K15402%09red/K15400%09red/K15402%09red/K15402%09red/K13407%09red/K15400%09red/K15402%09red/K15400%09red/K15400%09red/K13407%09red/K13407%09red/K15402%09red/K15398%09red/K15402%09red/K15402%09red/K15400%09red/K13407%09red/K15400%09red/K15398%09red/K15400%09red
ko04144	Endocytosis	56/1309	290/7663	0.170986	0.702265	0.62995	Tyu0139010.1/Tyu0337660.1/Tyu0113410.1/Tyu0113420.1/Tyu0336950.1/Tyu0048250.1/Tyu0021600.1/Tyu0119940.1/Tyu0133460.1/Tyu0119950.1/Tyu0143220.1/Tyu0057150.1/Tyu0241640.1/Tyu0169570.1/Tyu0065500.1/Tyu0266480.1/Tyu0062960.1/Tyu0274310.1/Tyu0318390.1/Tyu0064210.1/Tyu0297770.1/Tyu0286800.1/Tyu0262700.1/Tyu0286840.1/Tyu0085410.1/Tyu0115250.1/Tyu0176910.1/Tyu0212330.1/Tyu0062930.1/Tyu0304820.1/Tyu015274…	56	http://www.genome.jp/kegg-bin/show_pathway?ko04144/K03283%09red/K03283%09red/K03283%09red/K03283%09red/K03283%09red/K01115%09red/K03283%09red/K19366%09red/K03283%09red/K19366%09red/K03283%09red/K03283%09red/K03283%09red/K03283%09red/K01115%09red/K03283%09red/K03283%09red/K03283%09red/K07897%09red/K03283%09red/K12196%09red/K03283%09red/K03283%09red/K03283%09red/K01528%09red/K12194%09red/K03283%09r…
ko00130	Ubiquinone and other terpenoid-quinone biosynthesis	10/1309	43/7663	0.187467	0.743405	0.666853	Tyu0226900.1/Tyu0054830.1/Tyu0325090.1/Tyu0298790.1/Tyu0292160.1/Tyu0138520.1/Tyu0041520.1/Tyu0115170.1/Tyu0022000.1/Tyu0260670.1	10	http://www.genome.jp/kegg-bin/show_pathway?ko00130/K14760%09red/K00815%09red/K12501%09red/K12501%09red/K14760%09red/K12501%09red/K14760%09red/K14759%09red/K14760%09red/K12501%09red
ko00940	Phenylpropanoid biosynthesis	61/1309	323/7663	0.209025	0.792837	0.711195	Tyu0283030.1/Tyu0050060.1/Tyu0050040.1/Tyu0093430.1/Tyu0050050.1/Tyu0062450.1/Tyu0336380.1/Tyu0207240.1/Tyu0345860.1/Tyu0314240.1/Tyu0318230.1/Tyu0188820.1/Tyu0069500.1/Tyu0105520.1/Tyu0015160.1/Tyu0306920.1/Tyu0189140.1/Tyu0305630.1/Tyu0050070.1/Tyu0024740.1/Tyu0067950.1/Tyu0194190.1/Tyu0138250.1/Tyu0306940.1/Tyu0271250.1/Tyu0337490.1/Tyu0137810.1/Tyu0307930.1/Tyu0201350.1/Tyu0298290.1/Tyu031227…	61	http://www.genome.jp/kegg-bin/show_pathway?ko00940/K01188%09red/K00430%09red/K00430%09red/K05349%09red/K00430%09red/K05349%09red/K01188%09red/K05349%09red/K00430%09red/K05349%09red/K01188%09red/K00430%09red/K11188%09red/K05349%09red/K01188%09red/K00430%09red/K05349%09red/K13065%09red/K00430%09red/K05349%09red/K09754%09red/K00430%09red/K00430%09red/K00430%09red/K09754%09red/K13065%09red/K00430%09r…
ko00780	Biotin metabolism	8/1309	34/7663	0.213721	0.792837	0.711195	Tyu0294460.1/Tyu0293030.1/Tyu0268480.1/Tyu0002510.1/Tyu0293020.1/Tyu0294450.1/Tyu0294440.1/Tyu0278680.1	8	http://www.genome.jp/kegg-bin/show_pathway?ko00780/K00059%09red/K00059%09red/K00059%09red/K00059%09red/K00059%09red/K00059%09red/K00059%09red/K00059%09red
ko04016	MAPK signaling pathway - plant	40/1309	208/7663	0.226578	0.814263	0.730415	Tyu0167360.1/Tyu0280220.1/Tyu0176610.1/Tyu0225570.1/Tyu0103730.1/Tyu0274140.1/Tyu0285230.1/Tyu0122880.1/Tyu0201940.1/Tyu0094630.1/Tyu0217110.1/Tyu0167330.1/Tyu0316850.1/Tyu0322450.1/Tyu0176760.1/Tyu0128830.1/Tyu0001300.1/Tyu0310800.1/Tyu0188780.1/Tyu0128820.1/Tyu0342760.1/Tyu0014550.1/Tyu0255470.1/Tyu0195420.1/Tyu0176620.1/Tyu0268920.1/Tyu0010310.1/Tyu0275300.1/Tyu0249990.1/Tyu0217140.1/Tyu030931…	40	http://www.genome.jp/kegg-bin/show_pathway?ko04016/K14497%09red/K13420%09red/K13420%09red/K14497%09red/K13420%09red/K13420%09red/K14497%09red/K14497%09red/K13420%09red/K20535%09red/K13420%09red/K14497%09red/K13420%09red/K13420%09red/K14497%09red/K20604%09red/K03781%09red/K13420%09red/K14497%09red/K20604%09red/K13447%09red/K20535%09red/K14497%09red/K13449%09red/K13420%09red/K13420%09red/K14497%09r…
ko03013	RNA transport	49/1309	260/7663	0.243781	0.819475	0.73509	Tyu0219580.1/Tyu0269620.1/Tyu0153170.1/Tyu0129360.1/Tyu0101720.1/Tyu0335300.1/Tyu0279400.1/Tyu0004900.1/Tyu0345300.1/Tyu0325590.1/Tyu0052190.1/Tyu0010920.1/Tyu0306470.1/Tyu0305620.1/Tyu0098560.1/Tyu0343840.1/Tyu0247580.1/Tyu0346910.1/Tyu0336090.1/Tyu0164400.1/Tyu0142740.1/Tyu0301680.1/Tyu0281130.1/Tyu0084150.1/Tyu0178400.1/Tyu0254960.1/Tyu0111250.1/Tyu0285350.1/Tyu0183600.1/Tyu0244390.1/Tyu034663…	49	http://www.genome.jp/kegg-bin/show_pathway?ko03013/K13025%09red/K13025%09red/K09291%09red/K00784%09red/K13025%09red/K13025%09red/K13025%09red/K02516%09red/K13025%09red/K07936%09red/K13025%09red/K13025%09red/K13025%09red/K13025%09red/K03252%09red/K13025%09red/K13025%09red/K13025%09red/K14290%09red/K13025%09red/K09291%09red/K18655%09red/K13025%09red/K13025%09red/K03254%09red/K13025%09red/K03252%09r…
ko00564	Glycerophospholipid metabolism	23/1309	116/7663	0.247613	0.819475	0.73509	Tyu0048250.1/Tyu0303680.1/Tyu0283280.1/Tyu0180330.1/Tyu0056940.1/Tyu0186770.1/Tyu0160070.1/Tyu0065500.1/Tyu0317230.1/Tyu0327410.1/Tyu0052390.1/Tyu0220030.1/Tyu0323080.1/Tyu0280730.1/Tyu0178170.1/Tyu0038550.1/Tyu0189590.1/Tyu0152740.1/Tyu0218260.1/Tyu0014790.1/Tyu0043130.1/Tyu0329340.1/Tyu0072330.1	23	http://www.genome.jp/kegg-bin/show_pathway?ko00564/K01115%09red/K13519%09red/K13513%09red/K13519%09red/K13513%09red/K14156%09red/K13519%09red/K01115%09red/K15728%09red/K13519%09red/K13513%09red/K14156%09red/K13519%09red/K13513%09red/K13519%09red/K14156%09red/K14156%09red/K01115%09red/K13513%09red/K01115%09red/K13513%09red/K01115%09red/K13519%09red
ko00460	Cyanoamino acid metabolism	16/1309	78/7663	0.249405	0.819475	0.73509	Tyu0283030.1/Tyu0093430.1/Tyu0062450.1/Tyu0336380.1/Tyu0207240.1/Tyu0314240.1/Tyu0318230.1/Tyu0105520.1/Tyu0015160.1/Tyu0189140.1/Tyu0024740.1/Tyu0057690.1/Tyu0068350.1/Tyu0125760.1/Tyu0161620.1/Tyu0125750.1	16	http://www.genome.jp/kegg-bin/show_pathway?ko00460/K01188%09red/K05349%09red/K05349%09red/K01188%09red/K05349%09red/K05349%09red/K01188%09red/K05349%09red/K01188%09red/K05349%09red/K05349%09red/K13035%09red/K01188%09red/K05349%09red/K13034%09red/K05349%09red
ko04141	Protein processing in endoplasmic reticulum	60/1309	324/7663	0.262477	0.838469	0.752128	Tyu0139010.1/Tyu0003510.1/Tyu0337660.1/Tyu0113410.1/Tyu0237570.1/Tyu0113420.1/Tyu0336950.1/Tyu0254470.1/Tyu0021600.1/Tyu0187170.1/Tyu0133460.1/Tyu0287550.1/Tyu0143220.1/Tyu0321100.1/Tyu0057150.1/Tyu0018160.1/Tyu0096930.1/Tyu0154960.1/Tyu0241640.1/Tyu0169570.1/Tyu0255570.1/Tyu0266480.1/Tyu0062960.1/Tyu0274310.1/Tyu0057270.1/Tyu0064210.1/Tyu0286800.1/Tyu0262700.1/Tyu0071930.1/Tyu0286840.1/Tyu017691…	60	http://www.genome.jp/kegg-bin/show_pathway?ko04141/K03283%09red/K01230%09red/K03283%09red/K03283%09red/K10636%09red/K03283%09red/K03283%09red/K13993%09red/K03283%09red/K16196%09red/K03283%09red/K13993%09red/K03283%09red/K08288%09red/K03283%09red/K03094%09red/K14006%09red/K13993%09red/K03283%09red/K03283%09red/K06689%09red/K03283%09red/K03283%09red/K03283%09red/K10636%09red/K03283%09red/K03283%09r…
ko00360	Phenylalanine metabolism	7/1309	32/7663	0.299717	0.931552	0.835625	Tyu0212250.1/Tyu0083840.1/Tyu0054830.1/Tyu0321250.1/Tyu0053990.1/Tyu0038690.1/Tyu0245140.1	7	http://www.genome.jp/kegg-bin/show_pathway?ko00360/K00276%09red/K01426%09red/K00815%09red/K01426%09red/K00276%09red/K01426%09red/K00276%09red
ko00941	Flavonoid biosynthesis	24/1309	127/7663	0.326472	0.982319	0.881165	Tyu0153580.1/Tyu0310340.1/Tyu0305630.1/Tyu0067950.1/Tyu0271250.1/Tyu0337490.1/Tyu0201350.1/Tyu0298290.1/Tyu0312270.1/Tyu0310320.1/Tyu0332470.1/Tyu0271580.1/Tyu0310310.1/Tyu0230550.1/Tyu0183380.1/Tyu0312970.1/Tyu0013080.1/Tyu0298310.1/Tyu0321150.1/Tyu0250830.1/Tyu0267460.1/Tyu0327600.1/Tyu0228600.1/Tyu0192920.1	24	http://www.genome.jp/kegg-bin/show_pathway?ko00941/K05278%09red/K13083%09red/K13065%09red/K09754%09red/K09754%09red/K13065%09red/K09754%09red/K13065%09red/K13065%09red/K13083%09red/K13083%09red/K13065%09red/K13083%09red/K00660%09red/K13083%09red/K00660%09red/K09754%09red/K13065%09red/K09754%09red/K13065%09red/K13083%09red/K05278%09red/K09754%09red/K09754%09red
ko00051	Fructose and mannose metabolism	20/1309	105/7663	0.333134	0.982319	0.881165	Tyu0140950.1/Tyu0244080.1/Tyu0258190.1/Tyu0303710.1/Tyu0348030.1/Tyu0110750.1/Tyu0219910.1/Tyu0043150.1/Tyu0042030.1/Tyu0321850.1/Tyu0313160.1/Tyu0053270.1/Tyu0210620.1/Tyu0085360.1/Tyu0185420.1/Tyu0052600.1/Tyu0334220.1/Tyu0178000.1/Tyu0217750.1/Tyu0251270.1	20	http://www.genome.jp/kegg-bin/show_pathway?ko00051/K00008%09red/K01711%09red/K00847%09red/K00008%09red/K00847%09red/K00008%09red/K00008%09red/K00008%09red/K00850%09red/K00008%09red/K00008%09red/K19355%09red/K00008%09red/K00008%09red/K01803%09red/K01711%09red/K00008%09red/K19355%09red/K00008%09red/K00008%09red
ko00920	Sulfur metabolism	8/1309	39/7663	0.345496	0.993302	0.891017	Tyu0017370.1/Tyu0144460.1/Tyu0027040.1/Tyu0054370.1/Tyu0337540.1/Tyu0161620.1/Tyu0288430.1/Tyu0345760.1	8	http://www.genome.jp/kegg-bin/show_pathway?ko00920/K01738%09red/K17285%09red/K13811%09red/K01011%09red/K17285%09red/K13034%09red/K13811%09red/K13811%09red
ko00561	Glycerolipid metabolism	17/1309	91/7663	0.383854	0.999999	0.897024	Tyu0303680.1/Tyu0283280.1/Tyu0180330.1/Tyu0056940.1/Tyu0160070.1/Tyu0317230.1/Tyu0327410.1/Tyu0052390.1/Tyu0323080.1/Tyu0280730.1/Tyu0178170.1/Tyu0218260.1/Tyu0136710.1/Tyu0107900.1/Tyu0043130.1/Tyu0072330.1/Tyu0136720.1	17	http://www.genome.jp/kegg-bin/show_pathway?ko00561/K13519%09red/K13513%09red/K13519%09red/K13513%09red/K13519%09red/K15728%09red/K13519%09red/K13513%09red/K13519%09red/K13513%09red/K13519%09red/K13513%09red/K01054%09red/K14085%09red/K13513%09red/K13519%09red/K01054%09red
ko00966	Glucosinolate biosynthesis	3/1309	13/7663	0.387922	0.999999	0.897024	Tyu0123370.1/Tyu0069990.1/Tyu0264080.1	3	http://www.genome.jp/kegg-bin/show_pathway?ko00966/K11820%09red/K11820%09red/K11820%09red
ko00030	Pentose phosphate pathway	13/1309	70/7663	0.418232	0.999999	0.897024	Tyu0034650.1/Tyu0319640.1/Tyu0083310.1/Tyu0245040.1/Tyu0126080.1/Tyu0286820.1/Tyu0042030.1/Tyu0022870.1/Tyu0277030.1/Tyu0057560.1/Tyu0058900.1/Tyu0278840.1/Tyu0316680.1	13	http://www.genome.jp/kegg-bin/show_pathway?ko00030/K00036%09red/K01810%09red/K00036%09red/K00036%09red/K01810%09red/K01810%09red/K00850%09red/K01835%09red/K00036%09red/K01810%09red/K00036%09red/K01810%09red/K00036%09red
ko00620	Pyruvate metabolism	30/1309	168/7663	0.425691	0.999999	0.897024	Tyu0213840.1/Tyu0081690.1/Tyu0327940.1/Tyu0011270.1/Tyu0121360.1/Tyu0116170.1/Tyu0267510.1/Tyu0062180.1/Tyu0055280.1/Tyu0179370.1/Tyu0183850.1/Tyu0200910.1/Tyu0339500.1/Tyu0120460.1/Tyu0150160.1/Tyu0062190.1/Tyu0165620.1/Tyu0204940.1/Tyu0086920.1/Tyu0107900.1/Tyu0002100.1/Tyu0231150.1/Tyu0121740.1/Tyu0171910.1/Tyu0037430.1/Tyu0079210.1/Tyu0282360.1/Tyu0096950.1/Tyu0011410.1/Tyu0340620.1	30	http://www.genome.jp/kegg-bin/show_pathway?ko00620/K00161%09red/K00121%09red/K00121%09red/K00161%09red/K00121%09red/K00161%09red/K00121%09red/K00121%09red/K00873%09red/K01595%09red/K00161%09red/K00161%09red/K00161%09red/K00121%09red/K00121%09red/K00121%09red/K00121%09red/K01595%09red/K11262%09red/K14085%09red/K00121%09red/K00873%09red/K00161%09red/K00121%09red/K01006%09red/K00121%09red/K00161%09r…
ko00270	Cysteine and methionine metabolism	29/1309	164/7663	0.450811	0.999999	0.897024	Tyu0105350.1/Tyu0181700.1/Tyu0164130.1/Tyu0017370.1/Tyu0054830.1/Tyu0270050.1/Tyu0222390.1/Tyu0157160.1/Tyu0257140.1/Tyu0339190.1/Tyu0294490.1/Tyu0291230.1/Tyu0085930.1/Tyu0176880.1/Tyu0180320.1/Tyu0054370.1/Tyu0180700.1/Tyu0097510.1/Tyu0332790.1/Tyu0030650.1/Tyu0307650.1/Tyu0020630.1/Tyu0242050.1/Tyu0161620.1/Tyu0129220.1/Tyu0290750.1/Tyu0118420.1/Tyu0168420.1/Tyu0314050.1	29	http://www.genome.jp/kegg-bin/show_pathway?ko00270/K00558%09red/K05933%09red/K01611%09red/K01738%09red/K00815%09red/K00789%09red/K01251%09red/K01611%09red/K00789%09red/K00789%09red/K01611%09red/K00789%09red/K00789%09red/K00789%09red/K01251%09red/K01011%09red/K00789%09red/K00058%09red/K00789%09red/K00558%09red/K00789%09red/K00558%09red/K01611%09red/K13034%09red/K01611%09red/K01611%09red/K00789%09r…
ko00380	Tryptophan metabolism	14/1309	81/7663	0.527018	0.999999	0.897024	Tyu0342790.1/Tyu0251140.1/Tyu0123370.1/Tyu0083840.1/Tyu0321250.1/Tyu0307930.1/Tyu0001300.1/Tyu0038690.1/Tyu0303470.1/Tyu0072350.1/Tyu0107900.1/Tyu0069990.1/Tyu0264080.1/Tyu0335510.1	14	http://www.genome.jp/kegg-bin/show_pathway?ko00380/K07408%09red/K07408%09red/K11820%09red/K01426%09red/K01426%09red/K13066%09red/K03781%09red/K01426%09red/K07408%09red/K13066%09red/K14085%09red/K11820%09red/K11820%09red/K13066%09red
ko00960	Tropane, piperidine and pyridine alkaloid biosynthesis	4/1309	22/7663	0.532812	0.999999	0.897024	Tyu0212250.1/Tyu0054830.1/Tyu0053990.1/Tyu0245140.1	4	http://www.genome.jp/kegg-bin/show_pathway?ko00960/K00276%09red/K00815%09red/K00276%09red/K00276%09red
ko00760	Nicotinate and nicotinamide metabolism	6/1309	34/7663	0.535861	0.999999	0.897024	Tyu0182460.1/Tyu0228410.1/Tyu0234140.1/Tyu0019260.1/Tyu0223290.1/Tyu0234150.1	6	http://www.genome.jp/kegg-bin/show_pathway?ko00760/K03517%09red/K18551%09red/K00858%09red/K03517%09red/K03517%09red/K00858%09red
ko00100	Steroid biosynthesis	8/1309	48/7663	0.590479	0.999999	0.897024	Tyu0322080.1/Tyu0068000.1/Tyu0300850.1/Tyu0272030.1/Tyu0300940.1/Tyu0114550.1/Tyu0106880.1/Tyu0254490.1	8	http://www.genome.jp/kegg-bin/show_pathway?ko00100/K01853%09red/K01853%09red/K09828%09red/K01853%09red/K09828%09red/K01853%09red/K01853%09red/K01853%09red
ko00910	Nitrogen metabolism	9/1309	56/7663	0.635095	0.999999	0.897024	Tyu0340590.1/Tyu0230170.1/Tyu0019930.1/Tyu0029540.1/Tyu0279450.1/Tyu0337760.1/Tyu0158100.1/Tyu0254870.1/Tyu0004390.1	9	http://www.genome.jp/kegg-bin/show_pathway?ko00910/K01674%09red/K01674%09red/K01673%09red/K00284%09red/K01674%09red/K01674%09red/K01674%09red/K01674%09red/K01673%09red
ko00410	beta-Alanine metabolism	8/1309	53/7663	0.705603	0.999999	0.897024	Tyu0212250.1/Tyu0053990.1/Tyu0047140.1/Tyu0209800.1/Tyu0047130.1/Tyu0107900.1/Tyu0245140.1/Tyu0266420.1	8	http://www.genome.jp/kegg-bin/show_pathway?ko00410/K00276%09red/K00276%09red/K13366%09red/K01580%09red/K13366%09red/K14085%09red/K00276%09red/K01580%09red
ko00904	Diterpenoid biosynthesis	9/1309	60/7663	0.718177	0.999999	0.897024	Tyu0026670.1/Tyu0022120.1/Tyu0242880.1/Tyu0328160.1/Tyu0280370.1/Tyu0022150.1/Tyu0334890.1/Tyu0137020.1/Tyu0022160.1	9	http://www.genome.jp/kegg-bin/show_pathway?ko00904/K04122%09red/K04120%09red/K14043%09red/K04123%09red/K04123%09red/K04120%09red/K04122%09red/K04120%09red/K04120%09red
ko03450	Non-homologous end-joining	2/1309	14/7663	0.71818	0.999999	0.897024	Tyu0019770.1/Tyu0000570.1	2	http://www.genome.jp/kegg-bin/show_pathway?ko03450/K06642%09red/K10866%09red
ko00430	Taurine and hypotaurine metabolism	3/1309	21/7663	0.721699	0.999999	0.897024	Tyu0037930.1/Tyu0209800.1/Tyu0266420.1	3	http://www.genome.jp/kegg-bin/show_pathway?ko00430/K10712%09red/K01580%09red/K01580%09red
ko00061	Fatty acid biosynthesis	11/1309	73/7663	0.723649	0.999999	0.897024	Tyu0294460.1/Tyu0293030.1/Tyu0268480.1/Tyu0260050.1/Tyu0002510.1/Tyu0086920.1/Tyu0293020.1/Tyu0294450.1/Tyu0231770.1/Tyu0294440.1/Tyu0278680.1	11	http://www.genome.jp/kegg-bin/show_pathway?ko00061/K00059%09red/K00059%09red/K00059%09red/K01897%09red/K00059%09red/K11262%09red/K00059%09red/K00059%09red/K18660%09red/K00059%09red/K00059%09red
ko00300	Lysine biosynthesis	2/1309	15/7663	0.753983	0.999999	0.897024	Tyu0293120.1/Tyu0202670.1	2	http://www.genome.jp/kegg-bin/show_pathway?ko00300/K00215%09red/K00215%09red
ko04120	Ubiquitin mediated proteolysis	28/1309	185/7663	0.789331	0.999999	0.897024	Tyu0129950.1/Tyu0199820.1/Tyu0236510.1/Tyu0096420.1/Tyu0093120.1/Tyu0334380.1/Tyu0018160.1/Tyu0309520.1/Tyu0194570.1/Tyu0231360.1/Tyu0255570.1/Tyu0092790.1/Tyu0134930.1/Tyu0219350.1/Tyu0310070.1/Tyu0114780.1/Tyu0053110.1/Tyu0289300.1/Tyu0111500.1/Tyu0094780.1/Tyu0206460.1/Tyu0072050.1/Tyu0159270.1/Tyu0288990.1/Tyu0337970.1/Tyu0147190.1/Tyu0160610.1/Tyu0142430.1	28	http://www.genome.jp/kegg-bin/show_pathway?ko04120/K03363%09red/K10576%09red/K03178%09red/K08770%09red/K10576%09red/K10586%09red/K03094%09red/K10576%09red/K03364%09red/K08770%09red/K06689%09red/K04506%09red/K03363%09red/K03363%09red/K10576%09red/K03363%09red/K02927%09red/K03363%09red/K10573%09red/K04506%09red/K10597%09red/K10586%09red/K03363%09red/K04506%09red/K04506%09red/K03363%09red/K08770%09r…
ko00730	Thiamine metabolism	4/1309	31/7663	0.800836	0.999999	0.897024	Tyu0021390.1/Tyu0067900.1/Tyu0058540.1/Tyu0039300.1	4	http://www.genome.jp/kegg-bin/show_pathway?ko00730/K14153%09red/K00939%09red/K00939%09red/K00939%09red
ko00480	Glutathione metabolism	22/1309	149/7663	0.806018	0.999999	0.897024	Tyu0313480.1/Tyu0250970.1/Tyu0034650.1/Tyu0329780.1/Tyu0320400.1/Tyu0069500.1/Tyu0083310.1/Tyu0245040.1/Tyu0086000.1/Tyu0325890.1/Tyu0319430.1/Tyu0250960.1/Tyu0251000.1/Tyu0138110.1/Tyu0277030.1/Tyu0264690.1/Tyu0058900.1/Tyu0027460.1/Tyu0316680.1/Tyu0080870.1/Tyu0088440.1/Tyu0073010.1	22	http://www.genome.jp/kegg-bin/show_pathway?ko00480/K00799%09red/K00799%09red/K00036%09red/K00799%09red/K00432%09red/K11188%09red/K00036%09red/K00036%09red/K00434%09red/K00799%09red/K00434%09red/K00799%09red/K00799%09red/K00799%09red/K00036%09red/K00434%09red/K00036%09red/K00799%09red/K00036%09red/K00434%09red/K00031%09red/K11188%09red
ko03050	Proteasome	15/1309	105/7663	0.813843	0.999999	0.897024	Tyu0054020.1/Tyu0178010.1/Tyu0013090.1/Tyu0257400.1/Tyu0107540.1/Tyu0314800.1/Tyu0065520.1/Tyu0319070.1/Tyu0226510.1/Tyu0166170.1/Tyu0102630.1/Tyu0176390.1/Tyu0258210.1/Tyu0082620.1/Tyu0123750.1	15	http://www.genome.jp/kegg-bin/show_pathway?ko03050/K02737%09red/K02737%09red/K02737%09red/K03063%09red/K02737%09red/K02737%09red/K06699%09red/K02737%09red/K03032%09red/K06693%09red/K06693%09red/K02737%09red/K02737%09red/K06699%09red/K02737%09red
ko00220	Arginine biosynthesis	6/1309	46/7663	0.821601	0.999999	0.897024	Tyu0096530.1/Tyu0096520.1/Tyu0342950.1/Tyu0332330.1/Tyu0271880.1/Tyu0026710.1	6	http://www.genome.jp/kegg-bin/show_pathway?ko00220/K01438%09red/K01438%09red/K01476%09red/K00818%09red/K00818%09red/K00814%09red
ko01210	2-Oxocarboxylic acid metabolism	10/1309	73/7663	0.822298	0.999999	0.897024	Tyu0123370.1/Tyu0201450.1/Tyu0096530.1/Tyu0096520.1/Tyu0332330.1/Tyu0069990.1/Tyu0088440.1/Tyu0271880.1/Tyu0264080.1/Tyu0026710.1	10	http://www.genome.jp/kegg-bin/show_pathway?ko01210/K11820%09red/K01687%09red/K01438%09red/K01438%09red/K00818%09red/K11820%09red/K00031%09red/K00818%09red/K11820%09red/K00814%09red
ko00062	Fatty acid elongation	7/1309	53/7663	0.824158	0.999999	0.897024	Tyu0015360.1/Tyu0312070.1/Tyu0193830.1/Tyu0228940.1/Tyu0088500.1/Tyu0338480.1/Tyu0269650.1	7	http://www.genome.jp/kegg-bin/show_pathway?ko00062/K15397%09red/K15397%09red/K15397%09red/K15397%09red/K15397%09red/K15397%09red/K10258%09red
ko00450	Selenocompound metabolism	3/1309	25/7663	0.825757	0.999999	0.897024	Tyu0027040.1/Tyu0288430.1/Tyu0345760.1	3	http://www.genome.jp/kegg-bin/show_pathway?ko00450/K13811%09red/K13811%09red/K13811%09red
ko04130	SNARE interactions in vesicular transport	8/1309	60/7663	0.827431	0.999999	0.897024	Tyu0101650.1/Tyu0262080.1/Tyu0129230.1/Tyu0016250.1/Tyu0326120.1/Tyu0336410.1/Tyu0280790.1/Tyu0192450.1	8	http://www.genome.jp/kegg-bin/show_pathway?ko04130/K08515%09red/K08515%09red/K08488%09red/K08515%09red/K08515%09red/K08488%09red/K08515%09red/K08515%09red
ko03010	Ribosome	62/1309	402/7663	0.8354	0.999999	0.897024	Tyu0245340.1/Tyu0262750.1/Tyu0103220.1/Tyu0021260.1/Tyu0019070.1/Tyu0219460.1/Tyu0063450.1/Tyu0192260.1/Tyu0223130.1/Tyu0125020.1/Tyu0309980.1/Tyu0240810.1/Tyu0295240.1/Tyu0033890.1/Tyu0102480.1/Tyu0311730.1/Tyu0289690.1/Tyu0235750.1/Tyu0101120.1/Tyu0170480.1/Tyu0149750.1/Tyu0302020.1/Tyu0054730.1/Tyu0095960.1/Tyu0038210.1/Tyu0008150.1/Tyu0119520.1/Tyu0129300.1/Tyu0010580.1/Tyu0270870.1/Tyu017909…	62	http://www.genome.jp/kegg-bin/show_pathway?ko03010/K02974%09red/K02974%09red/K02974%09red/K02974%09red/K02945%09red/K02974%09red/K02935%09red/K02948%09red/K02974%09red/K02974%09red/K02974%09red/K02974%09red/K02974%09red/K02893%09red/K02870%09red/K02974%09red/K02992%09red/K02974%09red/K02974%09red/K02974%09red/K02974%09red/K02992%09red/K02974%09red/K02974%09red/K02913%09red/K02971%09red/K02935%09r…
ko00902	Monoterpenoid biosynthesis	2/1309	18/7663	0.838693	0.999999	0.897024	Tyu0154470.1/Tyu0154480.1	2	http://www.genome.jp/kegg-bin/show_pathway?ko00902/K15095%09red/K15095%09red
ko00053	Ascorbate and aldarate metabolism	7/1309	54/7663	0.838794	0.999999	0.897024	Tyu0086000.1/Tyu0172100.1/Tyu0320090.1/Tyu0319430.1/Tyu0264690.1/Tyu0107900.1/Tyu0080870.1	7	http://www.genome.jp/kegg-bin/show_pathway?ko00053/K00434%09red/K00012%09red/K00012%09red/K00434%09red/K00434%09red/K14085%09red/K00434%09red
ko00650	Butanoate metabolism	2/1309	19/7663	0.860442	0.999999	0.897024	Tyu0209800.1/Tyu0266420.1	2	http://www.genome.jp/kegg-bin/show_pathway?ko00650/K01580%09red/K01580%09red
ko00260	Glycine, serine and threonine metabolism	14/1309	103/7663	0.861198	0.999999	0.897024	Tyu0212250.1/Tyu0093890.1/Tyu0286760.1/Tyu0053990.1/Tyu0222790.1/Tyu0128460.1/Tyu0264240.1/Tyu0107900.1/Tyu0097510.1/Tyu0068080.1/Tyu0245140.1/Tyu0255300.1/Tyu0307880.1/Tyu0189130.1	14	http://www.genome.jp/kegg-bin/show_pathway?ko00260/K00276%09red/K15633%09red/K15634%09red/K00276%09red/K00872%09red/K00872%09red/K15633%09red/K14085%09red/K00058%09red/K15634%09red/K00276%09red/K00872%09red/K01754%09red/K00108%09red
ko00511	Other glycan degradation	3/1309	27/7663	0.86396	0.999999	0.897024	Tyu0172830.1/Tyu0157930.1/Tyu0030220.1	3	http://www.genome.jp/kegg-bin/show_pathway?ko00511/K01191%09red/K01190%09red/K17108%09red
ko04933	AGE-RAGE signaling pathway in diabetic complications	1/1309	11/7663	0.872799	0.999999	0.897024	Tyu0134090.1	1	http://www.genome.jp/kegg-bin/show_pathway?ko04933/K05857%09red
ko04122	Sulfur relay system	1/1309	12/7663	0.894559	0.999999	0.897024	Tyu0054370.1	1	http://www.genome.jp/kegg-bin/show_pathway?ko04122/K01011%09red
ko00020	Citrate cycle (TCA cycle)	9/1309	75/7663	0.913402	0.999999	0.897024	Tyu0213840.1/Tyu0011270.1/Tyu0116170.1/Tyu0183850.1/Tyu0200910.1/Tyu0339500.1/Tyu0121740.1/Tyu0282360.1/Tyu0088440.1	9	http://www.genome.jp/kegg-bin/show_pathway?ko00020/K00161%09red/K00161%09red/K00161%09red/K00161%09red/K00161%09red/K00161%09red/K00161%09red/K00161%09red/K00031%09red
ko00970	Aminoacyl-tRNA biosynthesis	9/1309	75/7663	0.913402	0.999999	0.897024	Tyu0340710.1/Tyu0128900.1/Tyu0319490.1/Tyu0180860.1/Tyu0109340.1/Tyu0032380.1/Tyu0290870.1/Tyu0094480.1/Tyu0241390.1	9	http://www.genome.jp/kegg-bin/show_pathway?ko00970/K01866%09red/K01881%09red/K01880%09red/K01887%09red/K01893%09red/K01875%09red/K01873%09red/K01872%09red/K01866%09red
ko00340	Histidine metabolism	3/1309	31/7663	0.918876	0.999999	0.897024	Tyu0122200.1/Tyu0122220.1/Tyu0107900.1	3	http://www.genome.jp/kegg-bin/show_pathway?ko00340/K20246%09red/K20246%09red/K14085%09red
ko00592	alpha-Linolenic acid metabolism	11/1309	91/7663	0.926621	0.999999	0.897024	Tyu0074440.1/Tyu0094080.1/Tyu0064560.1/Tyu0312180.1/Tyu0145510.1/Tyu0323240.1/Tyu0215400.1/Tyu0093150.1/Tyu0326810.1/Tyu0282160.1/Tyu0191010.1	11	http://www.genome.jp/kegg-bin/show_pathway?ko00592/K08241%09red/K08241%09red/K05894%09red/K08241%09red/K10527%09red/K05894%09red/K00454%09red/K01723%09red/K01723%09red/K18858%09red/K00454%09red
ko03410	Base excision repair	5/1309	48/7663	0.930838	0.999999	0.897024	Tyu0012380.1/Tyu0059180.1/Tyu0029690.1/Tyu0046490.1/Tyu0264410.1	5	http://www.genome.jp/kegg-bin/show_pathway?ko03410/K10803%09red/K10798%09red/K10798%09red/K10798%09red/K10798%09red
ko00600	Sphingolipid metabolism	6/1309	56/7663	0.933955	0.999999	0.897024	Tyu0326950.1/Tyu0119650.1/Tyu0333650.1/Tyu0298470.1/Tyu0157930.1/Tyu0030220.1	6	http://www.genome.jp/kegg-bin/show_pathway?ko00600/K04708%09red/K04708%09red/K04713%09red/K04713%09red/K01190%09red/K17108%09red
ko01200	Carbon metabolism	54/1309	376/7663	0.936652	0.999999	0.897024	Tyu0213840.1/Tyu0081690.1/Tyu0327940.1/Tyu0348520.1/Tyu0011270.1/Tyu0121360.1/Tyu0116170.1/Tyu0034650.1/Tyu0017370.1/Tyu0267510.1/Tyu0319640.1/Tyu0083310.1/Tyu0245040.1/Tyu0093890.1/Tyu0286760.1/Tyu0126080.1/Tyu0286820.1/Tyu0062180.1/Tyu0055280.1/Tyu0179370.1/Tyu0183850.1/Tyu0001300.1/Tyu0200910.1/Tyu0339500.1/Tyu0042030.1/Tyu0120460.1/Tyu0150160.1/Tyu0062190.1/Tyu0165620.1/Tyu0185420.1/Tyu020494…	54	http://www.genome.jp/kegg-bin/show_pathway?ko01200/K00161%09red/K00121%09red/K00121%09red/K01689%09red/K00161%09red/K00121%09red/K00161%09red/K00036%09red/K01738%09red/K00121%09red/K01810%09red/K00036%09red/K00036%09red/K15633%09red/K15634%09red/K01810%09red/K01810%09red/K00121%09red/K00873%09red/K01595%09red/K00161%09red/K03781%09red/K00161%09red/K00161%09red/K00850%09red/K00121%09red/K00121%09r…
ko01212	Fatty acid metabolism	13/1309	107/7663	0.937805	0.999999	0.897024	Tyu0294460.1/Tyu0293030.1/Tyu0268480.1/Tyu0145510.1/Tyu0260050.1/Tyu0002510.1/Tyu0086920.1/Tyu0293020.1/Tyu0294450.1/Tyu0231770.1/Tyu0294440.1/Tyu0278680.1/Tyu0269650.1	13	http://www.genome.jp/kegg-bin/show_pathway?ko01212/K00059%09red/K00059%09red/K00059%09red/K10527%09red/K01897%09red/K00059%09red/K11262%09red/K00059%09red/K00059%09red/K18660%09red/K00059%09red/K00059%09red/K10258%09red
ko04145	Phagosome	15/1309	121/7663	0.938424	0.999999	0.897024	Tyu0251110.1/Tyu0281040.1/Tyu0129230.1/Tyu0019330.1/Tyu0106850.1/Tyu0008160.1/Tyu0318390.1/Tyu0248830.1/Tyu0141850.1/Tyu0143790.1/Tyu0293260.1/Tyu0319400.1/Tyu0336410.1/Tyu0189000.1/Tyu0060730.1	15	http://www.genome.jp/kegg-bin/show_pathway?ko04145/K07374%09red/K07375%09red/K08488%09red/K07374%09red/K07374%09red/K07374%09red/K07897%09red/K07374%09red/K07374%09red/K07889%09red/K07897%09red/K07374%09red/K08488%09red/K07375%09red/K07897%09red
ko00520	Amino sugar and nucleotide sugar metabolism	26/1309	196/7663	0.941329	0.999999	0.897024	Tyu0244080.1/Tyu0258190.1/Tyu0002080.1/Tyu0317080.1/Tyu0319640.1/Tyu0097590.1/Tyu0042450.1/Tyu0002090.1/Tyu0126080.1/Tyu0167420.1/Tyu0286820.1/Tyu0172100.1/Tyu0302890.1/Tyu0320090.1/Tyu0348030.1/Tyu0293330.1/Tyu0036600.1/Tyu0101330.1/Tyu0275060.1/Tyu0022870.1/Tyu0057560.1/Tyu0052600.1/Tyu0167760.1/Tyu0160410.1/Tyu0278840.1/Tyu0236320.1	26	http://www.genome.jp/kegg-bin/show_pathway?ko00520/K01711%09red/K00847%09red/K01183%09red/K12449%09red/K01810%09red/K00975%09red/K12449%09red/K01183%09red/K01810%09red/K08678%09red/K01810%09red/K00012%09red/K00975%09red/K00012%09red/K00847%09red/K12449%09red/K08678%09red/K08678%09red/K08678%09red/K01835%09red/K01810%09red/K01711%09red/K01784%09red/K08678%09red/K01810%09red/K00975%09red
ko04626	Plant-pathogen interaction	51/1309	361/7663	0.947866	0.999999	0.897024	Tyu0072170.1/Tyu0122280.1/Tyu0284440.1/Tyu0015360.1/Tyu0280220.1/Tyu0176610.1/Tyu0093060.1/Tyu0312070.1/Tyu0103730.1/Tyu0274140.1/Tyu0188250.1/Tyu0041080.1/Tyu0296980.1/Tyu0201940.1/Tyu0273170.1/Tyu0217110.1/Tyu0118100.1/Tyu0279350.1/Tyu0316850.1/Tyu0322450.1/Tyu0193830.1/Tyu0310800.1/Tyu0228940.1/Tyu0290250.1/Tyu0088500.1/Tyu0342760.1/Tyu0141490.1/Tyu0338480.1/Tyu0335540.1/Tyu0124220.1/Tyu027718…	51	http://www.genome.jp/kegg-bin/show_pathway?ko04626/K13457%09red/K13457%09red/K13457%09red/K15397%09red/K13420%09red/K13420%09red/K13457%09red/K15397%09red/K13420%09red/K13420%09red/K13459%09red/K13457%09red/K13448%09red/K13420%09red/K13428%09red/K13420%09red/K13457%09red/K13457%09red/K13420%09red/K13420%09red/K15397%09red/K13420%09red/K15397%09red/K13428%09red/K15397%09red/K13447%09red/K13448%09r…
ko03008	Ribosome biogenesis in eukaryotes	11/1309	95/7663	0.947971	0.999999	0.897024	Tyu0247440.1/Tyu0325590.1/Tyu0285190.1/Tyu0336090.1/Tyu0077510.1/Tyu0326700.1/Tyu0081120.1/Tyu0060430.1/Tyu0193410.1/Tyu0276290.1/Tyu0009950.1	11	http://www.genome.jp/kegg-bin/show_pathway?ko03008/K06943%09red/K07936%09red/K14571%09red/K14290%09red/K14550%09red/K03097%09red/K14558%09red/K07936%09red/K14539%09red/K06943%09red/K06943%09red
ko03018	RNA degradation	14/1309	117/7663	0.951205	0.999999	0.897024	Tyu0348520.1/Tyu0297300.1/Tyu0322320.1/Tyu0223010.1/Tyu0245110.1/Tyu0119580.1/Tyu0261070.1/Tyu0042030.1/Tyu0069020.1/Tyu0211260.1/Tyu0097810.1/Tyu0301290.1/Tyu0107760.1/Tyu0174010.1	14	http://www.genome.jp/kegg-bin/show_pathway?ko03018/K01689%09red/K12581%09red/K12581%09red/K12581%09red/K12581%09red/K12581%09red/K12581%09red/K00850%09red/K12581%09red/K12581%09red/K12581%09red/K12581%09red/K12581%09red/K12616%09red
ko00290	Valine, leucine and isoleucine biosynthesis	2/1309	26/7663	0.951504	0.999999	0.897024	Tyu0201450.1/Tyu0307880.1	2	http://www.genome.jp/kegg-bin/show_pathway?ko00290/K01687%09red/K01754%09red
ko00562	Inositol phosphate metabolism	7/1309	67/7663	0.95419	0.999999	0.897024	Tyu0134090.1/Tyu0138180.1/Tyu0185420.1/Tyu0282250.1/Tyu0243350.1/Tyu0003820.1/Tyu0314210.1	7	http://www.genome.jp/kegg-bin/show_pathway?ko00562/K05857%09red/K01858%09red/K01803%09red/K01858%09red/K01858%09red/K01858%09red/K01858%09red
ko00906	Carotenoid biosynthesis	5/1309	53/7663	0.961319	0.999999	0.897024	Tyu0010200.1/Tyu0150730.1/Tyu0192380.1/Tyu0317670.1/Tyu0326580.1	5	http://www.genome.jp/kegg-bin/show_pathway?ko00906/K15746%09red/K09842%09red/K02291%09red/K15746%09red/K09842%09red
ko00740	Riboflavin metabolism	1/1309	18/7663	0.965811	0.999999	0.897024	Tyu0036630.1	1	http://www.genome.jp/kegg-bin/show_pathway?ko00740/K14379%09red
ko00531	Glycosaminoglycan degradation	1/1309	19/7663	0.971665	0.999999	0.897024	Tyu0146900.1	1	http://www.genome.jp/kegg-bin/show_pathway?ko00531/K10532%09red
ko04136	Autophagy - other	3/1309	39/7663	0.973076	0.999999	0.897024	Tyu0339000.1/Tyu0254170.1/Tyu0269320.1	3	http://www.genome.jp/kegg-bin/show_pathway?ko04136/K08333%09red/K08269%09red/K04382%09red
ko00310	Lysine degradation	3/1309	40/7663	0.976667	0.999999	0.897024	Tyu0197050.1/Tyu0107900.1/Tyu0181420.1	3	http://www.genome.jp/kegg-bin/show_pathway?ko00310/K11423%09red/K14085%09red/K11430%09red
ko00590	Arachidonic acid metabolism	2/1309	31/7663	0.977978	0.999999	0.897024	Tyu0320400.1/Tyu0029280.1	2	http://www.genome.jp/kegg-bin/show_pathway?ko00590/K00432%09red/K00079%09red
ko00250	Alanine, aspartate and glutamate metabolism	5/1309	62/7663	0.987341	0.999999	0.897024	Tyu0089190.1/Tyu0209800.1/Tyu0274780.1/Tyu0026710.1/Tyu0266420.1	5	http://www.genome.jp/kegg-bin/show_pathway?ko00250/K01939%09red/K01580%09red/K01939%09red/K00814%09red/K01580%09red
ko03022	Basal transcription factors	3/1309	45/7663	0.988753	0.999999	0.897024	Tyu0246860.1/Tyu0346920.1/Tyu0021140.1	3	http://www.genome.jp/kegg-bin/show_pathway?ko03022/K10843%09red/K03135%09red/K03135%09red
ko00563	Glycosylphosphatidylinositol (GPI)-anchor biosynthesis	1/1309	27/7663	0.993699	0.999999	0.897024	Tyu0272310.1	1	http://www.genome.jp/kegg-bin/show_pathway?ko00563/K05292%09red
ko00230	Purine metabolism	12/1309	125/7663	0.994034	0.999999	0.897024	Tyu0126160.1/Tyu0089190.1/Tyu0055280.1/Tyu0067900.1/Tyu0027040.1/Tyu0022870.1/Tyu0058540.1/Tyu0231150.1/Tyu0274780.1/Tyu0039300.1/Tyu0288430.1/Tyu0345760.1	12	http://www.genome.jp/kegg-bin/show_pathway?ko00230/K01951%09red/K01939%09red/K00873%09red/K00939%09red/K13811%09red/K01835%09red/K00939%09red/K00873%09red/K01939%09red/K00939%09red/K13811%09red/K13811%09red
ko00908	Zeatin biosynthesis	4/1309	59/7663	0.994269	0.999999	0.897024	Tyu0311030.1/Tyu0043090.1/Tyu0222460.1/Tyu0222470.1	4	http://www.genome.jp/kegg-bin/show_pathway?ko00908/K13496%09red/K13496%09red/K13496%09red/K13496%09red
ko00280	Valine, leucine and isoleucine degradation	3/1309	50/7663	0.99469	0.999999	0.897024	Tyu0180280.1/Tyu0107900.1/Tyu0231770.1	3	http://www.genome.jp/kegg-bin/show_pathway?ko00280/K01969%09red/K14085%09red/K18660%09red
ko01230	Biosynthesis of amino acids	39/1309	321/7663	0.994868	0.999999	0.897024	Tyu0027740.1/Tyu0348520.1/Tyu0017370.1/Tyu0093890.1/Tyu0286760.1/Tyu0293120.1/Tyu0201450.1/Tyu0096530.1/Tyu0270050.1/Tyu0055280.1/Tyu0042030.1/Tyu0257140.1/Tyu0339190.1/Tyu0096520.1/Tyu0202670.1/Tyu0222790.1/Tyu0185420.1/Tyu0342950.1/Tyu0291230.1/Tyu0128460.1/Tyu0085930.1/Tyu0176880.1/Tyu0264240.1/Tyu0180700.1/Tyu0231150.1/Tyu0097510.1/Tyu0332330.1/Tyu0068080.1/Tyu0332790.1/Tyu0307650.1/Tyu016162…	39	http://www.genome.jp/kegg-bin/show_pathway?ko01230/K13832%09red/K01689%09red/K01738%09red/K15633%09red/K15634%09red/K00215%09red/K01687%09red/K01438%09red/K00789%09red/K00873%09red/K00850%09red/K00789%09red/K00789%09red/K01438%09red/K00215%09red/K00872%09red/K01803%09red/K01476%09red/K00789%09red/K00872%09red/K00789%09red/K00789%09red/K15633%09red/K00789%09red/K00873%09red/K00058%09red/K00818%09r…
ko01040	Biosynthesis of unsaturated fatty acids	1/1309	31/7663	0.997031	0.999999	0.897024	Tyu0269650.1	1	http://www.genome.jp/kegg-bin/show_pathway?ko01040/K10258%09red
ko00510	N-Glycan biosynthesis	2/1309	46/7663	0.998143	0.999999	0.897024	Tyu0003510.1/Tyu0081000.1	2	http://www.genome.jp/kegg-bin/show_pathway?ko00510/K01230%09red/K03843%09red
ko04712	Circadian rhythm - plant	3/1309	57/7663	0.998194	0.999999	0.897024	Tyu0230550.1/Tyu0326700.1/Tyu0312970.1	3	http://www.genome.jp/kegg-bin/show_pathway?ko04712/K00660%09red/K03097%09red/K00660%09red
ko03020	RNA polymerase	9/1309	112/7663	0.99828	0.999999	0.897024	Tyu0274060.1/Tyu0061140.1/Tyu0011540.1/Tyu0174420.1/Tyu0096450.1/Tyu0220380.1/Tyu0169230.1/Tyu0206240.1/Tyu0045780.1	9	http://www.genome.jp/kegg-bin/show_pathway?ko03020/K03043%09red/K03043%09red/K03006%09red/K03043%09red/K03043%09red/K03004%09red/K03043%09red/K03004%09red/K03004%09red
ko00400	Phenylalanine, tyrosine and tryptophan biosynthesis	3/1309	58/7663	0.998456	0.999999	0.897024	Tyu0027740.1/Tyu0054830.1/Tyu0016540.1	3	http://www.genome.jp/kegg-bin/show_pathway?ko00400/K13832%09red/K00815%09red/K01626%09red
ko00790	Folate biosynthesis	1/1309	36/7663	0.998841	0.999999	0.897024	Tyu0029280.1	1	http://www.genome.jp/kegg-bin/show_pathway?ko00790/K00079%09red
ko00860	Porphyrin and chlorophyll metabolism	8/1309	111/7663	0.99933	0.999999	0.897024	Tyu0144100.1/Tyu0267060.1/Tyu0119260.1/Tyu0145620.1/Tyu0169480.1/Tyu0134900.1/Tyu0220440.1/Tyu0303410.1	8	http://www.genome.jp/kegg-bin/show_pathway?ko00860/K04038%09red/K04039%09red/K04039%09red/K04038%09red/K04039%09red/K04039%09red/K08099%09red/K08099%09red
ko00900	Terpenoid backbone biosynthesis	3/1309	65/7663	0.999491	0.999999	0.897024	Tyu0223030.1/Tyu0146320.1/Tyu0161610.1	3	http://www.genome.jp/kegg-bin/show_pathway?ko00900/K11778%09red/K00919%09red/K00919%09red
ko00770	Pantothenate and CoA biosynthesis	1/1309	41/7663	0.999548	0.999999	0.897024	Tyu0201450.1	1	http://www.genome.jp/kegg-bin/show_pathway?ko00770/K01687%09red
ko04070	Phosphatidylinositol signaling system	2/1309	56/7663	0.999663	0.999999	0.897024	Tyu0134090.1/Tyu0228200.1	2	http://www.genome.jp/kegg-bin/show_pathway?ko04070/K05857%09red/K13024%09red
ko00640	Propanoate metabolism	1/1309	47/7663	0.999854	0.999999	0.897024	Tyu0086920.1	1	http://www.genome.jp/kegg-bin/show_pathway?ko00640/K11262%09red
ko00710	Carbon fixation in photosynthetic organisms	6/1309	111/7663	0.999948	0.999999	0.897024	Tyu0179370.1/Tyu0185420.1/Tyu0204940.1/Tyu0039090.1/Tyu0037430.1/Tyu0026710.1	6	http://www.genome.jp/kegg-bin/show_pathway?ko00710/K01595%09red/K01803%09red/K01595%09red/K01601%09red/K01006%09red/K00814%09red
ko04146	Peroxisome	3/1309	90/7663	0.999992	0.999999	0.897024	Tyu0001300.1/Tyu0260050.1/Tyu0088440.1	3	http://www.genome.jp/kegg-bin/show_pathway?ko04146/K03781%09red/K01897%09red/K00031%09red
ko00630	Glyoxylate and dicarboxylate metabolism	3/1309	101/7663	0.999999	0.999999	0.897024	Tyu0001300.1/Tyu0029540.1/Tyu0039090.1	3	http://www.genome.jp/kegg-bin/show_pathway?ko00630/K03781%09red/K00284%09red/K01601%09red

## Sheet: Supplementary Data 7
Supplementary Data 7. Taxol biosynthesis metabolism genes.
Gene name (Accession number)	Gene ID	Gene abbreviation	Gene description	Scaffold	Strand	Start	End	Sequence identity%
AAA32797.1	Tyu0190990.1	GGPPS-1	Geranylgeranyl diphosphate synthase	chr12	+	760399097	760400789	62.295
AAA32797.1	Tyu0148360.1	GGPPS-2	Geranylgeranyl diphosphate synthase	chr11	-	705238650	705239881	59.06
AAA32797.1	Tyu0148380.1	GGPPS-3	Geranylgeranyl diphosphate synthase	chr11	-	704703337	704704502	64.094
AAA32797.1	Tyu0224260.1	GGPPS-4	Geranylgeranyl diphosphate synthase	chr1	+	45757912	45759065	66.89
AAC49310.1	Tyu0060310.1	TXS-1	Taxadiene Synthase	chr12	+	725887165	725891126	95.66
AAC49310.1	Tyu0235010.1	TXS-2	Taxadiene Synthase	chr12	-	744990808	744994731	74.761
AAQ56240.2	Tyu0130930.1	T5αOH-1	Taxane 5-alpha-hydroxylase	chr12	+	750717057	750719273	98.367
AAQ56240.2	Tyu0235020.1	T5αOH-2	Taxane 5-alpha-hydroxylase	chr12	+	745015556	745017409	93.59
AAQ56240.2	Tyu0234990.1	T5αOH-3	Taxane 5-alpha-hydroxylase	chr12	-	744896133	744898024	91.25
AAQ56240.2	Tyu0342120.1	T5αOH-4	Taxane 5-alpha-hydroxylase	chr12	-	744640360	744641767	99.43
AAF34254.1	Tyu0245600.1	TAT-1	Taxadien-5α-ol-O-acetyl transferase	chr10	+	667050367	667052265	96.286
AAL23619.1	Tyu0015390.1	T13αOH-1	Taxane 13-alpha-hydroxylase	chr12	-	778450377	778451857	86.265
AAL23619.2	Tyu0015420.1	T13αOH-2	Taxane 13-alpha-hydroxylase	chr12	-	778340722	778344625	95.464
AAL23619.3	Tyu0169960.1	T13αOH-3	Taxane 13-alpha-hydroxylase	chr12	-	780732191	780734438	98.71
AAK00946.1	Tyu0015680.1	T10βOH-1	Taxane 10-beta-hydroxylase	chr12	+	774645485	774658523	98.876
AAK00946.1	Tyu0015690.1	T10βOH-2	Taxane 10-beta-hydroxylase	chr12	+	774541837	774556015	74.59
AAQ75553.1	Tyu0015620.1	T7βOH-1	Taxane 7-beta-hydroxylase	chr12	+	775255123	775256813	89.6
AAS89065.2	Tyu0015660.1	T2αOH-1	Taxane 2-alpha-hydroxylase	chr12	-	774820138	774821052	96.382
AAS89065.2	Tyu0015670.1	T2αOH-2	Taxane 2-alpha-hydroxylase	chr12	-	774793844	774794893	97.753
AAO66199.1	Tyu0086220.1	T14βOH-1	Taxane 14-beta-hydroxylase	chr12	+	740332853	740334936	98.485
AAG38049.1	Tyu0033130.1	TBT-1	Taxane 2α-O-benzoyl transferase	chr7	-	1066400601	1066402986	70.427
AAG38049.1	Tyu0078490.1	TBT-2	Taxane 2α-O-benzoyl transferase	chr7	-	975115103	975148692	71.429
AAG38049.1	Tyu0088730.1	TBT-3	Taxane 2α-O-benzoyl transferase	chr7	+	981100754	981103108	71.885
AAG38049.1	Tyu0225190.1	TBT-4	Taxane 2α-O-benzoyl transferase	chr7	-	983701199	983703348	68.182
AAF27621.1	Tyu0224410.1	DBAT-1	10-deacetyl-baccatin III-10-O-acetyltransferase	chr12	-	704508076	704509796	91.566
AGT51232.1	Tyu0088740.1	BAPT-1	13-O-(3-amino-3-phenylpropanoyl) transferase	chr7	+	981491681	981493791	69.444
AEJ84001.1	Tyu0157660.1	BAPT-2	13-O-(3-amino-3-phenylpropanoyl) transferase	chr7	+	555792829	555794475	86.765
AEJ84001.1	Tyu0157670.1	BAPT-3	13-O-(3-amino-3-phenylpropanoyl) transferase	chr7	+	555556485	555557937	82.022
AGT51232.2	Tyu0191170.1	BAPT-4	13-O-(3-amino-3-phenylpropanoyl) transferase	chr10	+	534693678	534720812	65.761
AKH04263.1	Tyu0176400.1	TB506-1	Trans-cinnamate 4-hydroxylase	chr8	-	280677448	280679133	95.93
AKH04263.1	Tyu0176410.1	TB506-2	Trans-cinnamate 4-hydroxylase	chr8	+	280666798	280668882	98.098
AAM75818.1	Tyu0174990.1	DBTNBT-1	3'-N-debenzoyl-2'-deoxytaxol-N-benzoyltransferase	chr6	-	839156279	839157581	59.536
AAM75818.1	Tyu0259610.1	DBTNBT-2	3'-N-debenzoyl-2'-deoxytaxol-N-benzoyltransferase	chr9	-	70188584	70190189	62.5
AKA59704.1	Tyu0038920.1	CoA Ligase-1	coaligase	chr4	+	666601756	666613390	71.2
AKA59704.1	Tyu0114740.1	CoA Ligase-2	coaligase	chr12	-	799467696	799476152	55.765
AKA59704.1	Tyu0269590.1	CoA Ligase-3	coaligase	chr12	-	800801187	800807320	51.37
AKA59704.1	Tyu0270180.1	CoA Ligase-4	coaligase	chr12	+	715657411	715660795	40.773
AAT47186.1	Tyu0234180.1	PAM-1	Phenylalanine aminomutase	chr6	-	104967565	104971670	98.647

## Sheet: Supplementary Data 8
Supplementary Data 8. The CYP725 genes in Taxus yunnanensis.
Chromosome ID	Sub-family	Gene ID	Uniprot	Subject	Percentage of identical matches	Alignment length	Qlen	Slen	Qcovs
chr12	CYP725A	Tyu0015420.1	13-alpha-hydroxylase	T13aOH_AAL23619.1.fasta|Q8W4T9|T13H_TAXCU	95.464	485	534	485	91
chr12	CYP725A	Tyu0015390.1	13-alpha-hydroxylase	T13aOH_AAL23619.1.fasta|Q8W4T9|T13H_TAXCU	86.265	415	366	485	99
chr1	CYP725A	Tyu0169960.1	13-alpha-hydroxylase	T13aOH_AAL23619.1.fasta|Q8W4T9|T13H_TAXCU	98.71	465	466	485	99
chr5	CYP725A	Tyu0290090.1	Taxoid 7-beta-hydroxylase	T7bOH_AAQ75553.1.fasta|Q6JTJ0|T7H_TAXCU	99.329	149	150	500	99
chr12	CYP725A	Tyu0062840.1	Taxoid 7-beta-hydroxylase	T7bOH_AAQ75553.1.fasta|Q6JTJ0|T7H_TAXCU	99.329	149	150	500	99
chr2	CYP725A	Tyu0081240.1	Taxoid 7-beta-hydroxylase	T7bOH_AAQ75553.1.fasta|Q6JTJ0|T7H_TAXCU	98.193	166	201	500	83
chr11	CYP725A	Tyu0244550.1		T5aOH_AAQ56240.2.fasta|Q6WG30|T5H_TAXCU	26.939	245	524	499	46
chr11	CYP725A	Tyu0042090.1	Taxoid 7-beta-hydroxylase	T7bOH_AAQ75553.1.fasta|Q6JTJ0|T7H_TAXCU	99.301	143	151	500	95
chr2	CYP725A	Tyu0145800.1	Taxoid 7-beta-hydroxylase	T7bOH_AAQ75553.1.fasta|Q6JTJ0|T7H_TAXCU	99.329	149	150	500	99
chr8	CYP725A	Tyu0344470.1	Taxoid 7-beta-hydroxylase	T7bOH_AAQ75553.1.fasta|Q6JTJ0|T7H_TAXCU	99.459	185	186	500	99
chr12	CYP725A	Tyu0015620.1	Taxoid 7-beta-hydroxylase	T7bOH_AAQ75553.1.fasta|Q6JTJ0|T7H_TAXCU	89.6	500	462	500	99
chr5	CYP725A	Tyu0341200.1	5nalpha hydroxylase (Fragment)6	T5aOH_AAQ56240.2.fasta|Q6WG30|T5H_TAXCU	66.667	66	70	499	94
chr12	CYP725A	Tyu0015670.1	Taxoid 7-beta-hydroxylase+Taxoid 2-alpha-hydroxylase	T2aOH_AAS89065.2.fasta|Q6JD68|Q6JD68_TAXCA	97.753	267	350	495	76
chr12	CYP725A	Tyu0015660.1	Taxoid 7-beta-hydroxylase+Taxoid 2-alpha-hydroxylase	T2aOH_AAS89065.2.fasta|Q6JD68|Q6JD68_TAXCA	96.382	304	305	495	99
chr12	CYP725A	Tyu0348610.1	Taxadiene 5nalpha hydroxylase (Fragment)	T5aOH_AAQ56240.2.fasta|Q6WG30|T5H_TAXCU	56.967	244	323	499	76
chr12	CYP725A	Tyu0060320.1	Taxadiene 5nalpha hydroxylase (Fragment)	T5aOH_AAQ56240.2.fasta|Q6WG30|T5H_TAXCU	62.331	369	394	499	94
chr12	CYP725A	Tyu0060190.1	CYP725A19+Taxoid 2-alpha-hydroxylase+T5H	T5aOH_AAQ56240.2.fasta|Q6WG30|T5H_TAXCU	70.769	195	215	499	91
chr12	CYP725A	Tyu0060200.1	Taxadiene 5nalpha hydroxylase (Fragment)	T5aOH_AAQ56240.2.fasta|Q6WG30|T5H_TAXCU	55.485	474	440	499	97
chr12	CYP725A	Tyu0130930.1	Taxadiene 5nalpha hydroxylase (Fragment)	T5aOH_AAQ56240.2.fasta|Q6WG30|T5H_TAXCU	98.367	245	247	499	99
chr12	CYP725A	Tyu0235020.1	Taxadiene 5nalpha hydroxylase (Fragment)	T5aOH_AAQ56240.2.fasta|Q6WG30|T5H_TAXCU	93.59	234	377	499	98
chr12	CYP725A	Tyu0342120.1	Taxadiene 5nalpha hydroxylase (Fragment)	T5aOH_AAQ56240.2.fasta|Q6WG30|T5H_TAXCU	99.43	351	352	499	99
chr12	CYP725A	Tyu0234990.1	Taxadiene 5nalpha hydroxylase (Fragment)	T5aOH_AAQ56240.2.fasta|Q6WG30|T5H_TAXCU	91.25	480	497	499	93
chr12	CYP725A	Tyu0086240.1	Taxane 14b-hydroxylase	T14bOH_AAO66199.1.fasta|Q84KI1|T14H_TAXCU	91.406	128	144	509	89
chr12	CYP725A	Tyu0086230.1	Taxane 14b-hydroxylase	T14bOH_AAO66199.1.fasta|Q84KI1|T14H_TAXCU	94.915	118	129	509	91
chr12	CYP725A	Tyu0086220.1	Taxane 14b-hydroxylase	T14bOH_AAO66199.1.fasta|Q84KI1|T14H_TAXCU	98.485	396	398	509	99
chr12	CYP725A	Tyu0235040.1	5-alpha-taxadienol-10-beta-hydroxylase	T10bOH-CYP725A1_AAK00946.1.fasta|Q9AXM6|T10H_TAXCU	56.296	405	355	497	99
chr12	CYP725A	Tyu0342110.1	CYP725A18	T5aOH_AAQ56240.2.fasta|Q6WG30|T5H_TAXCU	59.231	390	483	499	81
chr12	CYP725A	Tyu0235030.1	CYP725A18	T13aOH_AAL23619.1.fasta|Q8W4T9|T13H_TAXCU	59.048	315	422	485	95
chr6	CYP725A	Tyu0050220.1	CYP725A11	T5aOH_AAQ56240.2.fasta|Q6WG30|T5H_TAXCU	77.143	175	190	499	92
chr12	CYP725A	Tyu0024990.1	CYP725A14	T10bOH-CYP725A1_AAK00946.1.fasta|Q9AXM6|T10H_TAXCU	68.182	484	484	497	99
chr11	CYP725A	Tyu0318510.1	CYP725A14	T10bOH-CYP725A1_AAK00946.1.fasta|Q9AXM6|T10H_TAXCU	64.669	484	450	497	99
chr12	CYP725A	Tyu0024960.1	`CYP725A12	T10bOH-CYP725A1_AAK00946.1.fasta|Q9AXM6|T10H_TAXCU	62.264	212	213	497	99
chr12	CYP725A	Tyu0025060.1	CYP725A12	T10bOH-CYP725A1_AAK00946.1.fasta|Q9AXM6|T10H_TAXCU	71.076	446	510	497	87
chr12	CYP725A	Tyu0025010.1	CYP725A12	T10bOH-CYP725A1_AAK00946.1.fasta|Q9AXM6|T10H_TAXCU	66.403	253	265	497	95
chr12	CYP725A	Tyu0025000.1	CYP725A12	T5aOH_AAQ56240.2.fasta|Q6WG30|T5H_TAXCU	53.002	483	423	499	99
chr12	CYP725A	Tyu0025020.1	CYP725A12	T10bOH-CYP725A1_AAK00946.1.fasta|Q9AXM6|T10H_TAXCU	67.547	265	328	497	80
chr12	CYP725A	Tyu0025050.1	CYP725A14——10-beta-hydroxylase	T10bOH-CYP725A1_AAK00946.1.fasta|Q9AXM6|T10H_TAXCU	69.256	309	325	497	95
chr12	CYP725A	Tyu0025100.1	CYP725A12	T10bOH-CYP725A1_AAK00946.1.fasta|Q9AXM6|T10H_TAXCU	65.361	485	464	497	99
chr12	CYP725A	Tyu0025120.1	CYP725A12	T10bOH-CYP725A1_AAK00946.1.fasta|Q9AXM6|T10H_TAXCU	70.083	361	362	497	99
chr12	CYP725A	Tyu0025090.1	`CYP725A14	T10bOH-CYP725A1_AAK00946.1.fasta|Q9AXM6|T10H_TAXCU	66.458	319	365	497	86
chr12	CYP725A	Tyu0025080.1	Taxane 10-beta-hydroxylase	T10bOH-CYP725A1_AAK00946.1.fasta|Q9AXM6|T10H_TAXCU	70.492	427	519	497	82
chr12	CYP725A	Tyu0025160.1	Taxane 10-beta-hydroxylase	T10bOH-CYP725A1_AAK00946.1.fasta|Q9AXM6|T10H_TAXCU	72.036	329	353	497	93
chr6	CYP725A	Tyu0050200.1	CYP725A12	T10bOH-CYP725A1_AAK00946.1.fasta|Q9AXM6|T10H_TAXCU	59.6	250	324	497	77
chr6	CYP725A	Tyu0050210.1	Taxane 10-beta-hydroxylase	T10bOH-CYP725A1_AAK00946.1.fasta|Q9AXM6|T10H_TAXCU	73.318	446	499	497	89
chr6	CYP725A	Tyu0131560.1	CYP725A22	T5aOH_AAQ56240.2.fasta|Q6WG30|T5H_TAXCU	71.429	105	130	499	80
chr6	CYP725A	Tyu0131540.1	CYP725A22	T10bOH-CYP725A1_AAK00946.1.fasta|Q9AXM6|T10H_TAXCU	69.189	370	373	497	99
chr12	CYP725A	Tyu0025130.1	CYP725A12	T10bOH-CYP725A1_AAK00946.1.fasta|Q9AXM6|T10H_TAXCU	69.159	214	216	497	99
chr12	CYP725A	Tyu0086040.1	CYP725A11+CYP725A21+T10H	T10bOH-CYP725A1_AAK00946.1.fasta|Q9AXM6|T10H_TAXCU	66.332	199	200	497	99
chr12	CYP725A	Tyu0025150.1	T10H_TAXCU`Taxane 10-beta-hydroxylase	T5aOH_AAQ56240.2.fasta|Q6WG30|T5H_TAXCU	74.825	143	162	499	88
chr12	CYP725A	Tyu0015680.1	5-alpha-taxadienol-10-beta-hydroxylase	T10bOH-CYP725A1_AAK00946.1.fasta|Q9AXM6|T10H_TAXCU	98.876	356	432	497	82
chr12	CYP725A	Tyu0015690.1	5-alpha-taxadienol-10-beta-hydroxylase	T10bOH-CYP725A1_AAK00946.1.fasta|Q9AXM6|T10H_TAXCU	74.59	488	488	497	99
chr12	CYP725A	Tyu0015610.1	5-alpha-taxadienol-10-beta-hydroxylase	T10bOH-CYP725A1_AAK00946.1.fasta|Q9AXM6|T10H_TAXCU	67.396	457	503	497	88
chr12	CYP725A	Tyu0015640.1	Taxoid 10-beta hydroxylase	T10bOH-CYP725A1_AAK00946.1.fasta|Q9AXM6|T10H_TAXCU	61.497	374	367	497	91
chr8	CYP725A	Tyu0102210.1	CYP725A12——T5H	T5aOH_AAQ56240.2.fasta|Q6WG30|T5H_TAXCU	66.346	104	133	499	77
chr8	CYP725A	Tyu0102230.1	5-alpha-taxadienol-10-beta-hydroxylase	T10bOH-CYP725A1_AAK00946.1.fasta|Q9AXM6|T10H_TAXCU	68.4	500	496	497	99
chr6	CYP725A	Tyu0024830.1	5-alpha-taxadienol-10-beta-hydroxylase	T10bOH-CYP725A1_AAK00946.1.fasta|Q9AXM6|T10H_TAXCU	66.205	361	363	497	99
chr12	CYP725A	Tyu0275320.1	CYP725A12	T13aOH_AAL23619.1.fasta|Q8W4T9|T13H_TAXCU	66.434	143	143	485	99
chr12	CYP725A	Tyu0015650.1	CYP725A9-Taxane 10-beta-hydroxylase	T5aOH_AAQ56240.2.fasta|Q6WG30|T5H_TAXCU	63.876	418	468	499	89
chr6	CYP725A	Tyu0024820.1	CYP725A12	T13aOH_AAL23619.1.fasta|Q8W4T9|T13H_TAXCU	64.706	102	104	485	97
chr12	CYP725A	Tyu0015550.1	5-alpha-taxadienol-10-beta-hydroxylase	T10bOH-CYP725A1_AAK00946.1.fasta|Q9AXM6|T10H_TAXCU	72.508	331	331	497	99
chr12	CYP725A	Tyu0058490.1	5-alpha-taxadienol-10-beta-hydroxylase	T10bOH-CYP725A1_AAK00946.1.fasta|Q9AXM6|T10H_TAXCU	66.801	497	463	497	99
chr12	CYP725A	Tyu0015540.1	CYP725A23	T5aOH_AAQ56240.2.fasta|Q6WG30|T5H_TAXCU	69.492	295	318	499	92
chr12	CYP725B	Tyu0211500.1	CYP725A23+CYP725A20+T5H	T5aOH_AAQ56240.2.fasta|Q6WG30|T5H_TAXCU	60.218	367	365	499	99
chr12	CYP725B	Tyu0162980.1	CYP725A18+CYP725A20+T5H	T13aOH_AAL23619.1.fasta|Q8W4T9|T13H_TAXCU	48.298	470	548	485	72
chr11	CYP725B	Tyu0114050.1	CYP728Q13	T5aOH_AAQ56240.2.fasta|Q6WG30|T5H_TAXCU	43.382	136	138	499	99
chr11	CYP725B	Tyu0175670.1	taxadiene 5-alpha hydroxylase isoform X1	T10bOH-CYP725A1_AAK00946.1.fasta|Q9AXM6|T10H_TAXCU	42.577	357	392	497	88
chr11	CYP725B	Tyu0175680.1	Uncharacterized	T10bOH-CYP725A1_AAK00946.1.fasta|Q9AXM6|T10H_TAXCU	43.417	357	391	497	89
chr8	CYP725B	Tyu0288350.1	CYP725B1	T5aOH_AAQ56240.2.fasta|Q6WG30|T5H_TAXCU	56.044	182	183	499	98

## Sheet: Supplementary Data 9
Supplementary Data 9. Summary of genes in the gene cluster on chromosome 12.
				Gene expression values across different tissues with three replicates
Gene name	Strand	Start	End	root	stem	twig bark	bark	leaf
CYP725-12	-	164283692	164285940	26.5533	10.03	3.66667	206.81	8.65333
CYP725-11	-	164406741	164408383	6.88667	1.78667	0.626667	57.0133	0.946667
CYP725-10	+	164625902	164627901	9.84	4.73667	0.606667	73.9333	3.98
CYP725-9	-	164879600	164881734	41.4867	62.9033	14.0467	181.537	91.7433
CYP725-8	-	165086432	165088626	19.3267	3.31	0.31	85.7633	0.603333
CYP725-7	+	165392709	165395337	16.4667	2.66667	0.563333	207.663	1.30667
CYP725-6	+	165567183	165609803	10.4733	7.14333	0.633333	74.2433	9.42
CYP725-5	+	165653920	165655562	53.7967	40.8933	4.29667	101.593	44.9033
CYP725-4	+	165809756	165811854	8.80667	5.51	0.563333	69.7233	3.66667
CYP725-3	+	165935114	165937007	5.09333	0.496667	0.786667	25.4233	0.583333
CYP725-2	-	166068055	166070122	3.44	16.8633	4.82	41.21	38.5933
CYP725-1	-	166185160	166187141	2.89333	2.30333	0.173333	27.1567	2.66333
DBAT-1	+	704508076	704509796	25.2233	4.93333	0.796667	36.76	5.66333
CoA Ligase-4	-	715657411	715660795	114.22	136.907	73.27	84.6233	86.0167
CYP725-29	-	723259942	723262112	53.1567	132.27	23.0033	333.217	134.917
TXS-1	+	725887165	725891126	82.7567	129.37	12.6333	367.55	74.32
CYP725-27	+	727128736	727131375	7.85667	54.6833	1.86333	27.03	32.1
CYP725-25	+	740318116	740321689	11.1967	59.7733	17.8067	70.12	181.63
CYP725-24	+	740321041	740323185	10.1667	48.1067	16.1867	85.6333	143.257
T14βOH-1	+	740332853	740334936	6.29	21.77	7.63	32.89	66.51
CYP725-23	+	744139661	744142014	11.0433	112.033	80.57	30.7633	213.737
CYP725-22	+	744617181	744619056	6.44667	5.71333	2.29667	16.5633	5.05667
T5aOH-4	-	744640360	744641767	52.02	99.7533	28.0767	116.317	134.177
T5aOH-3	-	744896133	744898024	38.72	65.0567	15.7367	84.7367	86.3833
TXS-2	-	744990808	744994731	3.98333	4.16	0.33	0.863333	5.44
T5aOH-2	+	745015556	745017409	3.62667	8.38667	2.24333	11.92	13.34
CYP725-21	-	745048441	745050103	6.43667	8.24	2.82333	28.3167	7.61333
CYP725-20	-	745082268	745083561	24.9233	19.1767	1.81	132.093	20.86
T5aOH-1	+	750717057	750719273	18.4833	61.6033	5.61	27.8967	110.807
T10βOH-2	+	774541837	774556015	61.1133	48.4333	7.76	227.283	71.58
T10βOH-1	+	774645485	774658523	43.0767	67.4467	13.1633	217.197	153.323
T2aOH-2	-	774793844	774794893	11.7167	10.3	0.986667	36.12	9.64667
T2aOH-1	-	774820138	774821052	20.2933	49.57	2.68	88.9433	52.65
CYP725-19	+	774823650	774825311	51.12	75.3767	10.1233	323.843	81.3433
CYP725-18	+	775035779	775042772	9.93667	8.06333	1.09	95.5633	8.59333
T7βOH-1	+	775255123	775256813	70.2067	43.8833	3.26333	294.5	32.76
CYP725-17	+	775310511	775314704	16.4433	13.9433	1.27	144.013	12.99
CYP725-16	+	775460425	775462533	36.1233	26.61	7.15	164.153	16.55
CYP725-15	-	776514095	776516350	26.69	34.5767	8.59667	92.63	39.7633
CYP725-14	-	776520083	776541457	2.81667	2.82667	0.02	7.75333	1.06667
T13aOH-2	-	778340722	778344625	12.3667	7.63667	0.703333	112.02	15.6733
T13aOH-1	-	778450377	778451857	21.2467	39.88	3.23	36.1333	100.433
T13aOH-3	-	780732191	780734438	120.873	26.3133	2.76333	133.18	48.26
CYP-725-13	-	789427551	789429173	4.7	1.2	0.033333	5.44333	2.51667
CoA Ligase-2	-	799467696	799476152	15.26	10.36	11.78	11.3567	6.15667
CoA Ligase-3	-	800801187	800807320	19.3233	30.0567	31.4567	39.6	51.23

## Sheet: Supplementary Data 10
Supplementary Data 10. Summary of transcriptome data of T. yunnanensis.
Accession	Study	Object_status	Bioproject_accession	Biosample_accession	Sample_name	Tissue
SRR14089436	SRP284525	new	PRJNA661543	SAMN18522271	G-1	Root
SRR14089435	SRP284525	new	PRJNA661543	SAMN18522272	G-2	Root
SRR14089432	SRP284525	new	PRJNA661543	SAMN18522273	G-3	Root
SRR14089431	SRP284525	new	PRJNA661543	SAMN18522274	J-1	Stem
SRR14089430	SRP284525	new	PRJNA661543	SAMN18522275	J-2	Stem
SRR14089429	SRP284525	new	PRJNA661543	SAMN18522276	J-3	Stem
SRR14089428	SRP284525	new	PRJNA661543	SAMN18522277	P-1	Twig bark
SRR14089427	SRP284525	new	PRJNA661543	SAMN18522278	P-2	Twig bark
SRR14089426	SRP284525	new	PRJNA661543	SAMN18522279	P-3	Twig bark
SRR14089425	SRP284525	new	PRJNA661543	SAMN18522280	Ye-1	Leaf
SRR14089434	SRP284525	new	PRJNA661543	SAMN18522281	Ye-2	Leaf
SRR14089433	SRP284525	new	PRJNA661543	SAMN18522282	Ye-3	Leaf
SRR14453979	SRP284525	new	PRJNA661543	SAMN19030484	biaopi	Bark
SRR14453978	SRP284525	new	PRJNA661543	SAMN19030485	biaopi-2	Bark
SRR14865989	SRP284525	new	PRJNA661543	SAMN19781703	biaopi-3	Bark
